# Supplementary material for: MIBiG 2.0: a repository for biosynthetic gene clusters of known function
Source: Nucleic Acids Res. 2019 Oct 15;48(D1):D454–8. doi: 10.1093/nar/gkz882 (PMC7145714; doi:10.1093/nar/gkz882)
Supplement: gkz882_Supplemental_Files [file gkz882_supplemental_files.zip]

Archive with 2 entries (2 files):
- Supplementary Table 1 - Example Spreadsheet used in MIBiG Annotathon.xls
- Supplementary Table 2 - Overview of reannotated BGCs.xls
