# Supplementary material for: MIBiG 2.0: a repository for biosynthetic gene clusters of known function
Source: Nucleic Acids Res. 2019 Oct 15;48(D1):D454–8. doi: 10.1093/nar/gkz882 (PMC7145714; doi:10.1093/nar/gkz882)
Supplement: gkz882_Supplemental_Files [file gkz882_supplemental_files.zip › Supplementary Table 1 - Example Spreadsheet used in MIBiG Annotathon.xls]

## Sheet: pubs
Problem 1. Where is my paper?
Instructions: 0. Reserve your accession by putting your name in the "Annotator" column 1. Open the corresponding mibig page, e.g.: https://mibig.secondarymetabolites.org/repository/BGC0000272 2. Take note of the compound names, organism name, and the gbk accession 4. Look first at its NCBI entry, if it is a BGC entry, it usually have its publication listed in the GBK annotation (or at least it wi…
Fill the values with: - "pubmed:<id>" for publications withpubmed ID - "doi:<doi>" for publications withoutpubmed ID, but have doi. example: "doi:10.1000/xyz123" - "patent:<code>" for patent publications. use designation from google patents i.e. US1231 - "url:<addr>" when none of the above applies Use ';' for multiple entries
Annotator	Accession	Compound	Publication(s)	Comments
Marnix	BGC0000272	spore pigment	doi:10.7164/antibiotics.54.239
Satria	BGC0000281	2,4-Diacetylphloroglucinol	pubmed:10322017
Satria	BGC0000318	cephalosporin, cefEFG genes	n/a	is the "late" cluster (extra genes) of BGC0000317, will retire this and move the genes
George	BGC0000358	fusaricidin	n/a	direct submission, publication for BGC from different strain added to new_entries
Prof van Bergenkass	BGC0000359	fuscachelin	pubmed:18832174
Prof van Bergenkass	BGC0000367	gramicidin	pubmed:23144389	there are multiple gramicidin structures, linear and circular [a, b, d] and [c, s] respectively.
George	BGC0000395	nocardicin A	doi:10.1016/j.chembiol.2004.04.012
Justin van der Hooft	BGC0000410	pseudomonine	pubmed:11222588
George	BGC0000415	quinomycin	pubmed:23437232	quinomycin A, also known as echinomycin
Mohammad	BGC0000450	triostin A	pubmed:19194935
Mohammad	BGC0000452	tyrocidine	pubmed:29594558
Mohammad	BGC0000692	apramycin	doi:10.1002/9780470149676.ch2
Mohammad	BGC0000694	butirosin	pubmed:16156513
Mohammad	BGC0000695	fortimicin	pubmed:1494349
Hernando Suarez	BGC0000696	gentamicin	n/a	Direct submission by author: Piepersberg,W. and his lab.
Hernando Suarez	BGC0000697	gentamicin	pubmed:15376556
Hernando Suarez	BGC0000699	hygromycin B	n/a	Direct submission by author: Piepersberg,W. and his lab.
Hernando Suarez	BGC0000700	istamycin	n/a	Direct submission by author: Piepersberg,W. and his lab.
Hernando Suarez	BGC0000705	kanamycin	n/a	Direct submission by author: Piepersberg,W. and his lab.
Hernando Suarez	BGC0000708	lividomycin	n/a	Direct submission by author: Piepersberg,W. and his lab.
Prof van Bergenkass	BGC0000709	neomycin	n/a	Direct submission by author: Piepersberg,W. and his lab. Duplication of BGC0000710
Prof van Bergenkass	BGC0000710	neomycin	n/a	Direct submission by author: Piepersberg,W. and his lab. Duplication of BGC0000709
Prof van Bergenkass	BGC0000712	paromomycin	n/a	Direct submission by author: Piepersberg,W
Prof van Bergenkass	BGC0000717	streptomycin	n/a
George	BGC0000721	tobramycin	n/a	direct submission, publication from other strain added to new_entries
Victoria	BGC0000725	alginate	n/a	Pseudomonas sp. QDA
Victoria	BGC0000726	alginate	pubmed:29867824
Victoria	BGC0000727	auricin deoxysugar moieties	doi:10.1007/s12223-010-0018-5
Victoria	BGC0000750	capsular polysaccharide	n/a	pestheic acid BGC, strain: Pestalotiopsis fici strain
Victoria	BGC0000760	emulsan	doi:10.1099/00221287-147-7-1937
Victoria	BGC0000763	stewartan	doi:10.1016/0008-6215(96)00070-5	exopolysaccharaide biosynthesis gene cluster
Victoria	BGC0000770	lipo-oligosaccharide	n/a
Victoria	BGC0000771	lipo-oligosaccharide	n/a
Victoria	BGC0000775	lipopolysaccharide	n/a
Victoria	BGC0000785	O-antigen	doi:10.1128/JB.187.4.1324-1333.2005
Victoria	BGC0000787	O-antigen	pubmed:20801103
Victoria	BGC0000790	O-antigen	n/a
Victoria	BGC0000793	lipopolysaccharide oligosaccharide	doi:10.1046/j.1365-2958.2002.03243.x
Victoria	BGC0000828	violacein	n/a
Victoria	BGC0000830	Violacein	pubmed:11418029
Prof van Bergenkass	BGC0000831	violacein	pubmed:22391969
George	BGC0000846	tabtoxin	pubmed:16506699
George	BGC0000851	albonoursin	pubmed:12498889
Prof van Bergenkass	BGC0000855	ectoine	doi:10.1007/s00792-011-0396-x	this paper links to these BGCs: EU523735, DQ238213, EU523734, EU315063, EU315062 and GU249592
Prof van Bergenkass	BGC0000856	ectoine	doi:10.1007/s00792-011-0396-x	this paper links to these BGCs: EU523735, DQ238213, EU523734, EU315063, EU315062 and GU249592
Victoria	BGC0000858	ectoine	doi:10.1007/s00792-011-0396-x	this paper links to these BGCs: EU523735, DQ238213, EU523734, EU315063, EU315062 and GU249592
Victoria	BGC0000859	ectoine	doi:10.1007/s00792-011-0396-x	this paper links to these BGCs: EU523735, DQ238213, EU523734, EU315063, EU315062 and GU249592
Victoria	BGC0000860	ectoine	doi:10.1007/s00792-011-0396-x	this paper links to these BGCs: EU523735, DQ238213, EU523734, EU315063, EU315062 and GU249592
Serina	BGC0000863	eicosapentaenoic acid	pubmed:17122401
Serina	BGC0000864	eicosapentaenoic acid-like compound	pubmed:19453514;pubmed:16859689;pubmed:17122401
Serina	BGC0000881	toyocamycin	pubmed:28342817
Serina	BGC0000889	bagremycin	pubmed:30526412
Serina	BGC0000899	desosamine	pubmed:9770448
Prof van Bergenkass	BGC0000900	ferrichrome	patent:JP2003125779-A	Patent in Japanese, found a picture of a BGC. not sure if we should include it. https://www.j-platpat.inpit.go.jp/p0200 page 28
Serina	BGC0000901	ferrichrome	pubmed:25062661
Mohammad	BGC0000917	molybdenum cofactor	pubmed:10411269
Mohammad	BGC0000929	toxoflavin	doi:10.1007/s10327-003-0096-1
Mohammad	BGC0000957	ansatrienin (mycotrienin)	pubmed:29193538
Mohammad	BGC0000990	epothilone	pubmed:10662695
Mohammad	BGC0001005	locillomycin	pubmed:25362061
Mohammad	BGC0001013	meridamycin	pubmed:17159202
Mohammad	BGC0001109	pederin	patent:JP2005509435-A
Mohammad	BGC0001117	himastatin	pubmed:21726028
Mohammad	BGC0001124	pyranonigrin E	pubmed:21543515	Note Jorge:pubmed:26414728 (same cluster, different strain)
Mohammad	BGC0001144	neosartoricin	pubmed:23758576;pubmed:23368997
Mohammad	BGC0001148	pheganomycin	pubmed:25402768
Serina	BGC0001183	lobophorin	pubmed:27005505
Serina	BGC0001186	misakinolide	pubmed:29779656;pubmed:29439203
Serina	BGC0001220	aculeacin A	pubmed:25156669;pubmed:29987385
Serina	BGC0001227	isorenieratene	pubmed:26433383
Serina	BGC0001232	leucanicidin	pubmed:26675041
Serina	BGC0001233	feglymycin	pubmed:26515424
Jorge	BGC0001234	4,4'-piperazine-2,5-diyldimethyl-bis-phenol	pubmed:23281040
Serina	BGC0001236	thiotetroamide	pubmed:26458099
Serina	BGC0001237	thiolactomycin	pubmed:28393452
Serina	BGC0001284	alternariol	pubmed:26025896
Serina	BGC0001306	asperipin 2a	pubmed:26703898
Serina	BGC0001319	alpha-tomatine	pubmed:30892648;pubmed:25217510
Victoria	BGC0001332	microtermolide A	n/a
Serina	BGC0001380	salecan	pubmed:27678113
Victoria	BGC0001382	svaricin	n/a	direct submission
George	BGC0001434	nematophin	n/a	BGC paper associated with another strain with same authors doi:10.1021/acs.orglett.6b03796
Serina	BGC0001444	caboxamycin	pubmed:28417606
Prof van Bergenkass	BGC0001447	primycin	n/a
Serina	BGC0001451	FR900359	pubmed:26663534;pubmed:29194875
Serina	BGC0001453	desferrioxamine	pubmed:29795673
Serina	BGC0001454	germicidin	pubmed:29795673
Serina	BGC0001455	antimycin	pubmed:29795673
Serina	BGC0001456	isorenieratene	pubmed:29795673
Serina	BGC0001457	jomthonic acids	pubmed:30065171
Serina	BGC0001458	salinipostin	pubmed:29229817
Serina	BGC0001464	tetrabromopyrrole	pubmed:27001835
Victoria	BGC0001465	bromopyrroles/bromophenols	doi:10.1038/nchembio.1564
Serina	BGC0001472	berninamycin	pubmed:23650400
Serina	BGC0001475	aspterric acid	pubmed:29995859
Serina	BGC0001488	4-formylaminooxyvinylglycine	pubmed:28270265
Serina	BGC0001499	aerobactin	pubmed:30027301
Prof van Bergenkass	BGC0001500	allocyclinone	doi:10.26434/chemrxiv.5346739.v1
Serina	BGC0001505	anacyclamide D8P	doi:10.26434/chemrxiv.5346739.v1
Victoria	BGC0001529	bezastatin derivates	doi:10.1021/jacs.8b02769
Serina	BGC0001536	brevicidine	pubmed:30115920
Serina	BGC0001547	citreohybridonol	pubmed:26731665	(Note Jorge+Jerome: only P450 from this cluster has experimental characterization)
Serina	BGC0001572	desferrioxamine E	pubmed:15600304;pubmed:21814817
Serina	BGC0001576	divamide A	pubmed:29291350
Serina	BGC0001577	divamide B	pubmed:29291350
Prof van Bergenkass	BGC0001582	ecumicin	doi:10.1021/ol5026603	waiting to receive full text
Serina	BGC0001592	ferroverdin	doi:10.1101/631242
Serina	BGC0001601	gassericin-S	pubmed:30610075
Serina	BGC0001602	gassericin-T	pubmed:30610075
Serina	BGC0001610	gougerotin	pubmed:23352137
Serina	BGC0001624	iso-A82775C	pubmed:29384350
Serina	BGC0001648	lasalocid	pubmed:19129623;pubmed:19025863;pubmed:18710235
George	BGC0001671	monobactam	n/a
Victoria	BGC0001672	monobactam	n/a	https://macsphere.mcmaster.ca/bitstream/11375/22190/2/Walker_Chelsea_G_finalsubmission2017June_MasterofScience.pdf
Prof van Bergenkass	BGC0001689	naphthgeranine A	n/a
George	BGC0001707	nosiheptide	url:https://jglobal.jst.go.jp/en/detail?JGLOBAL_ID=201702255913252861&rel=0	Isolation of nosiheptide and identification of its biosynthetic gene cluster from the marine sediment derived Streptomyces sp.SCSIO 1682'
Victoria	BGC0001709	nystatin	doi:10.3389/fmicb.2018.02550
George	BGC0001732	paulomycin	pubmed:25822496
Jorge	BGC0001734	penilumamide	n/a	Note NCBI: "This record was removed at the submitter's request because the sequence cannot be confirmed."
George	BGC0001743	plantaricyclin	pubmed:29030449
Mohammad	BGC0001798	tetrapetalone A	n/a	direct submission by Shi,P., Liu,M. and Shen,Y
George	BGC0001806	tolaasin	n/a	direct submission by Kim,J. and Kang,D.
Jorge	BGC0001821	verticillins	n/a	exact duplicate to BGC0001820
Satria	BGC0001828	zincophorin	pubmed:30671322

## Sheet: comps_1
Problem 2. Curated or PubChem?
Instructions: 0. Reserve your accession by putting your name in the "Annotator" column 1. Open the Compound Comparison page, url: http://bioinformatics.nl/~kauts001/ltr/mibig/compare-compounds/ 2. Compare between annotated vs pubchem-retrieved data. Which one is correct according to the original paper? 3. If we should use the pubchem version, then fill 'yes' in the 'Use Pubchem?' column; fill 'no…
Annotator	Accession	Difference	Compound	PubChem ID	Value_Json	Value_Pubchem	Use Pubchem?	Comments
Barbara	BGC0000001	mol_mass	Abyssomicin C	71455791	408.25	346.142	yes
Barbara	BGC0000001	molecular_formula	Abyssomicin C	71455791	C23H36O6	C19H22O6	yes
Barbara	BGC0000001	chem_struct	Abyssomicin C	71455791	<hidden>	<hidden>	yes
Barbara	BGC0000049	chem_struct	E-975	11509754	<hidden>	<hidden>	yes	Only a difference in stereochemistry of a chiral centre that is not known
Barbara	BGC0000080	mol_mass	jerangolid A	10762085	376.48	376.225	yes
Barbara	BGC0000092	mol_mass	megalomicin A	31864	877.11	876.556	yes
Barbara	BGC0000092	mol_mass	megalomicin B	443561	919.147	918.566	yes
Barbara	BGC0000092	mol_mass	megalomicin C1	443562	961.183	960.577	yes
Barbara	BGC0000092	mol_mass	megalomicin C2	443563	975.21	974.593	yes
Barbara	BGC0000097	mol_mass	ML-449	102169033	449.292	449.293	yes	Smiles of ML-449 (original) gives a smiles parsing error; should change structure to the one from pubchem
Barbara	BGC0000120	mol_mass	Patulin	4696	-1	154.027	yes	Smiles of Patulin not in mibig
Barbara	BGC0000320	mol_mass	Cereulide	101926070	-1	1152.68	yes	Smiles not in mibig; add
Barbara	BGC0000420	mol_mass	histidyltryptophanyldiketopiperazine	129848402	324.146	437.181	no	Wrong structure: should be O=C(C(N1)CC2=CNC3=CC=CC=C32)NC(CC4=CNC=N4)C1=O; mass = 323.138
Barbara	BGC0000420	molecular_formula	histidyltryptophanyldiketopiperazine	129848402	C17H17N5O2	C21H23N7O4	no	Wrong structure: should be C17H17N5O2
Barbara	BGC0000420	mol_mass	roquefortine D	15386782	392.208	391.201	yes	Smiles not in mibig; add
Barbara	BGC0000420	mol_mass	glandicoline A	91820007	404.172	403.164	yes	Smiles not in mibig; add
Barbara	BGC0000420	mol_mass	glandicoline B	124079399	420.167	419.159	yes	Smiles not in mibig; add
Barbara	BGC0000429	mol_mass	Skyllamycin A	101790016	1505.66	1468.65	no	Wrong structure. Also, there should be more structures: Skyllamycin A: C/C=C\C1=C(C=CC=C1)/C=C/C(N[C@H](C(N[C@H]2C)=O)[C@H](OC([C@@H]([C@H](C(C)C)O)NC([C@@H](CC(C)C)NC(C(O)NC([C@H](NC([C@H]([C@@H](O)C3=CC=C(C=C3)OC)NC([C@@H]4CCCN4C([C@H]([C@@H](O)C5=CC=CC=C5)NC(CNC([C@@H](NC2=O)[C@@H](C(O)=O)C)=O)=O)=O)=O)=O)CC6=CNC7=C6C=CC=C7)=O)=O)=O)=O)C)=O; Skyllamycin B: C/C=C\C1=C(C=CC=C1)/C=C/C(N[C@H](C(N[…
Barbara	BGC0000434	mol_mass	SW-163C	6857738	1113.22	1112.37	yes
Barbara	BGC0000434	chem_struct	SW-163C	6857738	<hidden>	<hidden>	no	No information on stereochemistry in PubChem
Barbara	BGC0000434	mol_mass	SW-163D	91828197	1127.24	1126.39	yes
Barbara	BGC0000434	chem_struct	SW-163D	91828197	<hidden>	<hidden>	no	No information on stereochemistry in PubChem
Barbara	BGC0000434	mol_mass	SW-163E	6857739	1141.27	1140.4	yes
Barbara	BGC0000434	chem_struct	SW-163E	6857739	<hidden>	<hidden>	no	No information on stereochemistry in PubChem
Barbara	BGC0000434	mol_mass	SW-163F	101478662	1155.3	1154.42	yes
Barbara	BGC0000434	mol_mass	SW-163G	101478663	1169.33	1168.44	yes
Barbara	BGC0000443	mol_mass	thanamycin	132528124	-1	1338.6	no	Wrong structure; Trp instead of His. Should be: Thanamycin: CCCCCCCCCCCCC(O)C(O)CC(NC1COC(C(C(O)CCl)NC(C(C(O)C(O)=O)NC(/C(NC(C(C(O)C)CC(C(CC2=CNC=N2)NC(C(CCO)NC(C(CC(O)=O)NC(C(CCCN)(O)NC1=O)=O)=O)=O)=O)=O)=C\C)=O)=O)=O)=O
Barbara	BGC0000483	mol_mass	Aeruginosamide B	132491096	-1	574.261	yes
Barbara	BGC0000615	mol_mass	TP-1161	136756056	1161.26	1161.26	yes
Barbara	BGC0000774	mol_mass	lipopolysaccharide	11970143	-1	4897.15	yes	Structure not in mibig; add
Barbara	BGC0000832	chem_struct	clorobiocin	54706138	<hidden>	<hidden>	yes
Barbara	BGC0000833	chem_struct	Coumermycin A1	54720057	<hidden>	<hidden>	yes
Barbara	BGC0000834	chem_struct	novobiocin	54675769	<hidden>	<hidden>	yes
Barbara	BGC0000893	mol_mass	chloramphenicol	5959	323.129	322.012	yes
Barbara	BGC0000951	mol_mass	pacidamycin D	56590296	711.72	711.298	yes
Barbara	BGC0000985	mol_mass	Nordidemnin B	164049	1097.63	1097.63	yes
Barbara	BGC0001076	chem_struct	Liposidomycin B	90658650	<hidden>	<hidden>	no	Charge more accurate in original
Barbara	BGC0001080	chem_struct	Endophenazine A	10039975	<hidden>	<hidden>	yes
Barbara	BGC0001110	mol_mass	irciniastatin B	66575256	608.307	607.299	yes
Barbara	BGC0001110	molecular_formula	irciniastatin B	66575256	<hidden>	<hidden>	yes
Barbara	BGC0001366	mol_mass	BE-24566B	9868865	460.482	460.152	yes
Barbara	BGC0001366	chem_struct	BE-24566B	9868865	<hidden>	<hidden>	no	More information on stereochemistry in original
Barbara	BGC0001459	mol_mass	decaplanin	195570	-1	1559.53	yes
Barbara	BGC0001460	mol_mass	decaplanin	195570	1560.96	1559.53	yes
Barbara	BGC0001460	molecular_formula	decaplanin	195570	<hidden>	<hidden>	yes
Barbara	BGC0001462	mol_mass	avoparcin	16132294	-1	1745.56	yes

## Sheet: comps_2
Problem 3. Is this the correct structure?
Instructions: 0. Reserve your accession by putting your name in the "Annotator" column 1. Open the Compound Comparison page, url: http://bioinformatics.nl/~kauts001/ltr/mibig/compare_compounds/ 2. See the pubchem-generated structure and information. Does it match the one mentioned in the original paper? 3. If we should use the pubchem version, then fill 'yes' in the 'Approve?' column; fill 'no' i…
Annotator	Accession	Compound	PubChem ID	Approve?	Comments
Justin van der Hooft	BGC0001689	naphthgeranine A	132025	no	no paper available
Justin van der Hooft	BGC0000079	indanomycin	3701	yes	2D SMILES - stereochemistry available in paper
Justin van der Hooft	BGC0000120	Patulin	4696	yes	2D SMILES - no stereochemistry reported for stereocenter in paper(s)
Justin van der Hooft	BGC0001309	usnic acid	5646	yes	2D SMILES - stereochemistry available in: https://www.sciencedirect.com/science/article/pii/S1878614615001993?via%3Dihub - please note the reference in the gene cluster is incorrect
Justin van der Hooft	BGC0000850	gamma-butyrolactone	7302	yes	reference does not display structure nor the actual GBL biosynthesis genes
Justin van der Hooft	BGC0001316	linamarin	11128	yes	add / lotaustralin
Justin van der Hooft	BGC0001318	linamarin	11128	yes	add / lotaustralin
Justin van der Hooft	BGC0001181	geosmin	29746	yes	correct 2D and 3D corresponding to this paper: https://www.ncbi.nlm.nih.gov/pmc/articles/PMC3013058 - but incorrect stereochemistry with regard to this publication: https://pubs.acs.org/doi/10.1021/ja062669x - we could link to the first paper in MiBIG? There is no reference there....
Justin van der Hooft	BGC0001415	althiomycin	73420	yes	2D SMILES - stereochemistry available in paper for two stereocenters
Justin van der Hooft	BGC0001270	gibberellin A4	92109	yes	also check with BGC0001269 - stereochemistry not completely correct with the paper - stereocenter C3 should point the same direction as COOH group
Justin van der Hooft	BGC0001270	gibberellin A7	92782	yes	also check with BGC0001269 - stereochemistry not completely correct with the paper - stereocenter C3 should point the same direction as COOH group
Justin van der Hooft	BGC0000348	ergovaline	104843	yes	stereochemistry not similar for all stereocenters as the structure depicted in the paper
Justin van der Hooft	BGC0001277	trichodiene	114857	yes	add this reference which actually includes the structure of trichodiene: https://www.pnas.org/content/98/24/13543
Justin van der Hooft	BGC0001278	trichodiene	114857	yes	add this reference which actually includes the structure of trichodiene: https://www.pnas.org/content/98/24/13543
Justin van der Hooft	BGC0000985	Nordidemnin B	164049	yes	partly 3D stereochemistry available - more stereocenters are available in the paper - also, Didemnin X and Y have missing structures
Justin van der Hooft	BGC0000410	pseudomonine	177258	yes	2D SMILES - no stereochemistry available in paper
Justin van der Hooft	BGC0001196	desotamide	181446	yes	There are several desotamides - four are described in the paper - this is desotamide A
Mohammad	BGC0001144	neosartoricin	71296182	yes
	BGC0001475	aspterric acid	181882
	BGC0001232	leucanicidin	185066
	BGC0001317	lupeol	259846
	BGC0001414	griselimycin	429055
	BGC0001270	gibberellin A3	439551
	BGC0001316	lotaustralin	441467
	BGC0001318	lotaustralin	441467
	BGC0001320	alpha-chaconine	442971
	BGC0001809	trans-aconitic acid	444212
	BGC0001484	2'-amino-2'-deoxyadenosine	447594
	BGC0000684	asperthecin	3084060
	BGC0001464	tetrabromopyrrole	4605890
	BGC0001270	gibberellin A1	5280379
	BGC0001270	gibberellin A9	5281984
	BGC0001284	alternariol	5359485
	BGC0001404	sorbicillin	5376187
	BGC0001215	conglobatin	6440452
	BGC0001447	primycin	6446787
	BGC0001320	alpha-solanine	9549171
	BGC0001117	himastatin	9855348
	BGC0001434	nematophin	9881952
	BGC0001227	isorenieratene	9984420
	BGC0001456	isorenieratene	9984420
	BGC0000069	gephyronic acid	10097023
	BGC0000632	brasilicardin A	10463438
	BGC0000685	brassicicene C	10783951
	BGC0000279	xantholipin	11006158
	BGC0001142	tryptoquialanine	11060368
	BGC0000295	acinetoferrin	11813928
	BGC0001246	trans-resorcylide	11818600
	BGC0000774	lipopolysaccharide	11970143
	BGC0000778	lipopolysaccharide	11970143
	BGC0000779	lipopolysaccharide	11970143
	BGC0000107	naphthopyrone	12486890
	BGC0001451	FR900359	14101198
	BGC0001220	aculeacin A	14315169
	BGC0000420	roquefortine D	15386782
	BGC0001031	oocydin A	15978563
	BGC0001032	oocydin A	15978563
	BGC0001233	feglymycin	16130418
	BGC0000078	incednine	24807614
	BGC0000680	dehydroaustinol	25235987
	BGC0000897	dehydrophos	50986173
	BGC0001454	germicidin	54704417
	BGC0000683	avermitilol	56927933
	BGC0000022	asperfuranone	56955920
	BGC0000012	alternapyrone	57467994
	BGC0000392	mirubactin	59051490
	BGC0001332	microtermolide A	60149579
	BGC0001110	irciniastatin B	66575256
	BGC0001651	legionaminic acid	70678967
	BGC0000470	bottromycin D	71470785
	BGC0001189	taiwachelin	71492379
	BGC0001199	akaeolide	72793366
	BGC0001026	NG-391	75536001
	BGC0000400	paenibacterin	78319277
	BGC0001088	albicidin	78322514
	BGC0001490	6,6'-oxybis(2,4-dibromophenol)	86578251
	BGC0000420	glandicoline A	91820007
	BGC0001254	ACT-Toxin II	101065734
	BGC0001253	ACT-Toxin I	101065735
	BGC0000565	goadsporin	101191760
	BGC0001547	citreohybridonol	101252260
	BGC0000093	meilingmycin	101260926
	BGC0000166	tylactone	101280928
	BGC0000142	salinilactam	101544584
	BGC0000417	rhodochelin	101566208
	BGC0001250	epichloenin A	101570776
	BGC0001251	epichloenin A	101570776
	BGC0001266	grayanic acid	101679241
	BGC0000429	Skyllamycin A	101790016
	BGC0000377	koranimine	101794468
	BGC0001708	novofumigatonin	101837580
	BGC0001240	serinocyclin B	101838157
	BGC0000539	nukacin ISK-1	101838646
	BGC0001148	pheganomycin	101876632
	BGC0000320	Cereulide	101926070
	BGC0000585	microcin C7	101929386
	BGC0000222	FD-594	101939375
	BGC0000457	vicibactin	101941096
	BGC0001002	jawsamycin	101991492
	BGC0000567	trifolitoxin	102121486
	BGC0000097	ML-449	102169033
	BGC0000349	erythrochelin	102171016
	BGC0001127	jagaricin	102192082
	BGC0000203	BE-7585A	102267155
	BGC0001073	kosinostatin	102302126
	BGC0001198	(+)-O-methylkolavelool	102335044
	BGC0000235	kiamycin	102450569
	BGC0001757	rhabduscin	102453304
	BGC0001300	anthracimycin	102496082
	BGC0001301	anthracimycin	102496082
	BGC0000423	scabichelin	102592502
	BGC0001378	tiancimycin	121477750
	BGC0001315	cucurbitacin	122130491
	BGC0001294	7-prenylisatin	122397888
	BGC0000420	glandicoline B	124079399
	BGC0001673	moomysin	124080859
	BGC0001655	LP2006	124080863
	BGC0001816	valactamide A	126963414
	BGC0000420	histidyltryptophanyldiketopiperazine	129848402
	BGC0000923	paerucumarin	130034774
	BGC0001577	divamide B	131801638
	BGC0001576	divamide A	131801640
	BGC0000625	thioviridamide	132472883
	BGC0001560	cryptomaldamide	132489951
	BGC0000483	Aeruginosamide B	132491096
	BGC0000443	thanamycin	132528124
	BGC0001810	trehangelin	132599844
	BGC0001235	antalid	132603303
	BGC0001773	selvamicin	132609742
	BGC0001663	merocyclophane C	132967468
	BGC0001663	merocyclophane D	132967469
	BGC0001237	thiolactomycin	135403829
	BGC0001731	paulomycin	135612718
	BGC0001218	fumosorinone	135659040
	BGC0001444	caboxamycin	135957253
	BGC0001027	nocobactin NA	136180061
	BGC0000221	erdacin	136721408
	BGC0000615	TP-1161	136756056
	BGC0001564	cusperin	138319181

## Sheet: comps_3
Problem 4. Where is my structure?
Instructions: 0. Reserve your accession by putting your name in the "Annotator" column 1. Search for the specific PubChem accession of the compound's structure. (also check the original paper, is there a typo etc. in the annotation, making the pubchemID query fails? 2. Put it in the 'Pubchem ID' column 4. Add comments if necessary
Annotator	Accession	Compound	PubChem ID	Comments
Hernando Suarez	BGC0000047	dihydrochalcomycin	102274629	Not mentioned in the paper, but structure looks right.
Hernando Suarez	BGC0000061	FR-008	118984420;11953885;101492346;441142;76965088	Other structures:11953885, 101492346, 441142, 76965088
	BGC0000095	micromonolactam
	BGC0000111	neocarzilin
	BGC0000116	nystatin-like Pseudonocardia polyene
	BGC0000155	T-toxin
	BGC0000172	basiliskamides
	BGC0000183	paenimacrolidin
	BGC0000201	auricin
	BGC0000231	griseusin
	BGC0000237	lactonamycin Z
	BGC0000243	macrotetrolide
	BGC0000244	macrotetrolide
	BGC0000248	naphtocyclinone
	BGC0000261	R1128
	BGC0000267	Saquayamycin Z
	BGC0000268	Sch47555
	BGC0000271	spore pigment
	BGC0000272	spore pigment
	BGC0000282	alkylresorcinol
	BGC0000284	phenolic lipids
	BGC0000291	A54145
	BGC0000299	alterochromides
	BGC0000308	aureusimine
	BGC0000315	CDA3a
	BGC0000324	coelibactin
	BGC0000329	corpeptin
	BGC0000331	cyanopeptin
	BGC0000335	cystomanamides
	BGC0000340	echosides
	BGC0000344	entolysin
	BGC0000347	equibactin
	BGC0000351	exochelin
	BGC0000354	friulimicin
	BGC0000357	cyclo-(D-Phe-L-Phe-D-Val-L-Val)
	BGC0000357	cyclo-(D-Tyr-L-Phe-D-Val-L-Val)
	BGC0000357	cyclo-(D-Tyr-L-Trp-D-Val-L-Val)
	BGC0000357	cyclo-(D-Phe-L-Trp-D-Val-L-Val)
	BGC0000357	cyclo-(D-Phe-L-Phe-D-Val-L-Ile)
	BGC0000357	cyclo-(D-Phe-L-Phe-D-Ile-L-Val)
	BGC0000357	cyclo-(D-Tyr-L-Trp-D-Val-L-Ile)
	BGC0000357	cyclo-(D-Tyr-L-Trp-D-Ile-L-Val)
	BGC0000357	cyclo-(D-Tyr-L-Phe-D-Val-L-Ile)
	BGC0000357	cyclo-(D-Tyr-L-Phe-D-Ile-L-Val)
	BGC0000358	fusaricidin
	BGC0000359	fuscachelin
	BGC0000360	GE81112
	BGC0000363	glycopeptidolipid
	BGC0000364	glycopeptidolipid
	BGC0000365	glycopeptidolipid
	BGC0000366	gobichelin
	BGC0000368	griseobactin
	BGC0000369	Hassallidin C
	BGC0000374	hormaomycin A3
	BGC0000376	JBIR-34, JBIR-35
	BGC0000381	lichenysin
	BGC0000387	mangotoxin
	BGC0000401	paenibactin
	BGC0000402	paenilarvins
	BGC0000403	pelgipeptin
	BGC0000411	putisolvin
	BGC0000420	dehydrohistidyltryptophanyldiketopiperazine
	BGC0000431	Stenothricin
	BGC0000435	syringafactin
	BGC0000438	syringopeptin
	BGC0000449	tridecaptin
	BGC0000451	turnerbactin
	BGC0000471	viridisamide A
Hernando Suarez	BGC0000472	anacyclamide	102170967
Barbara	BGC0000483	Aeruginosamide C	mol_mass	673.33
Hernando Suarez	BGC0000484	glycocin F	n/a
Hernando Suarez	BGC0000485	acidocin B	n/a
Hernando Suarez	BGC0000486	butyrivibriocin AR10	n/a
Hernando Suarez	BGC0000487	carnocyclin	n/a
Hernando Suarez	BGC0000488	circularin A	n/a
Hernando Suarez	BGC0000489	enterocin AS-48	n/a
Hernando Suarez	BGC0000490	garvicin ML	n/a
Hernando Suarez	BGC0000491	gassericin A	n/a
Hernando Suarez	BGC0000492	lactocyclicin Q	n/a
Hernando Suarez	BGC0000493	leucocyclicin Q	n/a
Hernando Suarez	BGC0000494	uberolysin	n/a
Hernando Suarez	BGC0000496	AmfS	n/a
Hernando Suarez	BGC0000497	BhtA1	n/a
Hernando Suarez	BGC0000497	BhtA2	n/a
Hernando Suarez	BGC0000498	bovicin HJ50	n/a
Hernando Suarez	BGC0000499	butyrivibriocin OR79	n/a
Hernando Suarez	BGC0000500	carnolysin A1	n/a
Hernando Suarez	BGC0000500	carnolysin A2	n/a
Hernando Suarez	BGC0000501	catenulipeptin	n/a
Hernando Suarez	BGC0000502	cerecidin	n/a
Hernando Suarez	BGC0000502	cerecidin A1	n/a	residue structure in the paper
Hernando Suarez	BGC0000502	cerecidin A2	n/a
Hernando Suarez	BGC0000502	cerecidin A3	n/a
Hernando Suarez	BGC0000502	cerecidin A4	n/a
Hernando Suarez	BGC0000502	cerecidin A5	n/a
Hernando Suarez	BGC0000502	cerecidin A6	n/a
Hernando Suarez	BGC0000502	cerecidin A7	n/a	residue structure in the paper
	BGC0000504	cytolysin ClyLl
	BGC0000504	cytolysin ClyLs
Hernando Suarez	BGC0000505	enterocin W alpha	n/a	residue structure in the paper
Hernando Suarez	BGC0000505	enterocin W beta	n/a	residue structure in the paper
Hernando Suarez	BGC0000507	epicidin	n/a
Hernando Suarez	BGC0000509	epilancin 15X	n/a	residue structure in PMID: 21802007
Hernando Suarez	BGC0000510	epilancin K7	n/a	residue structure in PMID: 21802007
	BGC0000513	Ery-9
	BGC0000513	Ery-6
	BGC0000513	Ery-8
	BGC0000513	Ery-7
	BGC0000513	Ery-5
	BGC0000513	Ery-4
	BGC0000513	Ery-3
	BGC0000515	geobacillin I
	BGC0000516	geobacillin II
	BGC0000517	Haloduracin beta
	BGC0000517	Haloduracin alpha
	BGC0000518	Informatipeptin
	BGC0000519	Labyrinthopeptin A2
	BGC0000519	Labyrinthopeptin A1
	BGC0000519	Labyrinthopeptin A3
	BGC0000520	lacticin 3147 A1
	BGC0000520	lacticin 3147 A2
Hernando Suarez	BGC0000521	lacticin 481	101253615
	BGC0000522	lacticin Z
	BGC0000523	lactocin S
	BGC0000525	lichenicidin VK21 A1
	BGC0000525	lichenicidin VK21 A2
	BGC0000526	macedocin
	BGC0000528	michiganin A
	BGC0000530	mutacin B-Ny266
	BGC0000531	mutacin I
	BGC0000532	mutacin II
	BGC0000533	mutacin III
	BGC0000534	mutacin K8
Mohammad	BGC0000536	nisin Q	n/a	structure for Nisin A only
Mohammad	BGC0000537	nisin U	n/a	structure for Nisin A only
Mohammad	BGC0000538	nisin Z	n/a	structure for Nisin A only
	BGC0000540	paenibacillin
	BGC0000541	paenicidin A
	BGC0000542	paenicidin B
	BGC0000545	ruminococcin A
	BGC0000546	SAL-2242
Barbara	BGC0000547	salivaricin 9	n/a
Barbara	BGC0000548	salivaricin A	n/a
Barbara	BGC0000549	salivaricin D	mol_mass	3466.65
Barbara	BGC0000550	salivaricin G32	n/a
	BGC0000552	Smb A
	BGC0000552	Smb B
	BGC0000553	SRO15-2212
	BGC0000554	SRO15-3108
	BGC0000555	staphylococcin C55 alpha
	BGC0000555	staphylococcin C55 beta
	BGC0000556	streptin
	BGC0000557	streptococcin A-FF22
	BGC0000558	sublancin 168
	BGC0000560	Subtilomycin
	BGC0000561	thermophilin 1277
	BGC0000562	variacin
	BGC0000563	Venezuelin
	BGC0000564	clostridiolysin S
	BGC0000566	Streptolysin S
	BGC0000568	microcin B17
	BGC0000570	astexin-1
	BGC0000571	burhizin
	BGC0000572	capistruin
	BGC0000573	caulonodin I
	BGC0000573	caulonodin II
	BGC0000574	caulosegnin I
	BGC0000574	caulosegnin II
	BGC0000574	caulosegnin III
	BGC0000576	rubrivinodin
	BGC0000577	sphingonodin II
	BGC0000578	SRO15-2005
	BGC0000579	SSV-2083
	BGC0000580	xanthomonin I
	BGC0000580	xanthomonin II
	BGC0000584	Colicin V
	BGC0000586	microcin E492
	BGC0000587	Microcin H47
	BGC0000588	microcin L
	BGC0000589	Microcin M
	BGC0000590	microcin N
	BGC0000594	microviridin K
	BGC0000595	SCO-2138
	BGC0000596	SLI-2138
	BGC0000597	SWA-2138
	BGC0000599	thuricin CD alfa
	BGC0000599	thuricin CD beta
	BGC0000600	thurincin H
	BGC0000601	sporulation killing factor
	BGC0000606	lactazole
	BGC0000616	amylocyclicin
	BGC0000617	coagulin
	BGC0000618	enterocin A
	BGC0000619	gassericin T
	BGC0000620	lacticin Q
	BGC0000622	megacin
	BGC0000623	plantaricin W alpha
	BGC0000623	plantaricin W beta
	BGC0000624	salivaricin CRL1328 alpha peptide
	BGC0000624	salivaricin CRL1328 beta peptide
	BGC0000626	thuricin
	BGC0000662	grixazone
	BGC0000701	jinggangmycin
	BGC0000727	auricin deoxysugar moieties
	BGC0000732	capsular polysaccharide
	BGC0000734	capsular polysaccharide
	BGC0000735	capsular polysaccharide
	BGC0000736	capsular polysaccharide
	BGC0000737	capsular polysaccharide
	BGC0000738	capsular polysaccharide
	BGC0000739	capsular polysaccharide
	BGC0000749	capsular polysaccharide
	BGC0000754	capsular polysaccharide
	BGC0000755	capsular polysaccharide
	BGC0000756	capsular polysaccharide
	BGC0000757	capsular polysaccharide
	BGC0000758	capsular polysaccharide
	BGC0000759	diutan polysaccharide
	BGC0000760	emulsan
	BGC0000761	exopolysaccharide
	BGC0000762	exopolysaccharide
	BGC0000763	stewartan
	BGC0000764	exopolysaccharide
	BGC0000765	exopolysaccharide
	BGC0000766	exopolysaccharide
	BGC0000767	exopolysaccharide
	BGC0000768	gellan polysaccharide
	BGC0000769	glycopeptidolipid
	BGC0000770	lipo-oligosaccharide
	BGC0000771	lipo-oligosaccharide
	BGC0000780	O&K-antigen
	BGC0000781	O-antigen
	BGC0000782	O-antigen
	BGC0000783	O-antigen
	BGC0000784	O-antigen
	BGC0000785	O-antigen
	BGC0000786	O-antigen
	BGC0000787	O-antigen
	BGC0000788	O-antigen
	BGC0000789	O-antigen
	BGC0000790	O-antigen
	BGC0000791	O-antigen
	BGC0000792	polysaccharide
	BGC0000793	lipopolysaccharide oligosaccharide
	BGC0000794	S-layer glycan
	BGC0000795	S-layer glycan
	BGC0000796	S-layer glycan
	BGC0000797	sphingan polysaccharide
	BGC0000799	colanic acid
	BGC0000801	galactoglucan
	BGC0000802	succinoglycan
	BGC0000803	GG exopolysaccharide
	BGC0000804	acarviostatin
	BGC0000806	phosphonoglycans
	BGC0000807	phosphonoglycans
	BGC0000808	Cepacian
	BGC0000842	carbapenem MM 4550
	BGC0000864	eicosapentaenoic acid-like compound
	BGC0000866	polyhydroxyalkanoate
	BGC0000867	polyhydroxyalkanoic acids
	BGC0000868	teichuronic acid
	BGC0000869	heterocyst glycolipids
	BGC0000870	mycolic acid
	BGC0000886	allylmalonyl-CoA
	BGC0000889	bagremycin
	BGC0000903	fluorometabolite
	BGC0000918	ochronotic pigment
	BGC0000920	polyhydroxyalkanoates
	BGC0000922	Pseudomonas quinolone signal (PQS)
	BGC0000925	quinolobactin
	BGC0000928	T3 toxin
	BGC0000932	tropodithietic acid
	BGC0000933	xiamenmycin
	BGC0000937	fosfazinomycin
	BGC0000943	staphylobactin
	BGC0000985	Didemnin X
	BGC0000985	Didemnin Y
	BGC0000986	Dkxanthene
	BGC0000998	guadinomine
	BGC0000999	heat-stable antifungal factor
	BGC0001005	locillomycin
	BGC0001033	paenilamicin
	BGC0001036	polyoxypeptin
	BGC0001043	SGR PTMs
	BGC0001062	TLN-05220
	BGC0001077	alkyl-O-Dihydrogeranyl-Methoxyhydroquinones
	BGC0001086	astaxanthin dideoxyglycoside
	BGC0001087	sioxanthin
Jorge	BGC0001124	pyranonigrin E	chemspider:58827644
	BGC0001128	luminmide
Jorge	BGC0001143	azanigerone	122198269
	BGC0001167	Piricyclamide
	BGC0001168	Livipeptin
	BGC0001170	Clostridiolysin S
	BGC0001171	Listeriolysin S
Serina	BGC0001183	lobophorin	100983786
Serina	BGC0001186	misakinolide	6441172
	BGC0001188	legonaridin
	BGC0001191	A-102395
Serina	BGC0001195	nocardiopsin	46192011;46192154;102314626;102314627
Barbara	BGC0001197	frankiamicin	mol_mass	448.079
	BGC0001202	landepoxcin
	BGC0001203	clarexpoxcin
	BGC0001210	pseudomycoicidin
	BGC0001211	albachelin
	BGC0001213	nataxazole
	BGC0001214	marformycins
	BGC0001216	splenocin
	BGC0001217	PreQ0 Base
	BGC0001222	acidocin B
	BGC0001223	hydroxysporine
	BGC0001224	reductasporine
	BGC0001226	streptocollin
	BGC0001229	SBI-06990 A1
	BGC0001229	SBI-06989 A2
	BGC0001234	4,4'-piperazine-2,5-diyldimethyl-bis-phenol
	BGC0001236	thiotetroamide
Jorge	BGC0001252	ACR-toxin	54720478
	BGC0001283	Arsono-polyketide
	BGC0001289	penisin
	BGC0001291	enterocin NKR-5-3B
	BGC0001296	streptazone E
	BGC0001297	WS9326
	BGC0001298	4-Z-annimycin
	BGC0001303	lobosamide
Jorge	BGC0001305	fujikurins	54704427;132558392;132558393;122183676	Fujikurin A,B,C,D --> Fujikurin A is identical to CR377
Jorge	BGC0001306	asperipin 2a	n/a	Structure in paper but not on pubchem/chemspider; needs manual SMILES
	BGC0001307	chaxapeptin
	BGC0001308	simocyclinone D9
	BGC0001308	simocyclinone D10
	BGC0001308	simocyclinone D11
	BGC0001311	Flavecins
	BGC0001313	arabidiol-baruol
	BGC0001319	alpha-tomatine
	BGC0001321	monoterpenes-diterpenes
	BGC0001323	monoterpenes-diterpenes
	BGC0001324	monoterpenes-diterpenes
	BGC0001356	paeninodin
	BGC0001363	ralsolamycin
	BGC0001364	cinnamycin B
	BGC0001365	clapurines
	BGC0001380	salecan
	BGC0001382	svaricin
	BGC0001388	gassericin E
	BGC0001389	cichopeptin
	BGC0001391	thusin
	BGC0001392	pinensins
	BGC0001397	lidamycin
	BGC0001407	bicereucin
	BGC0001408	xanthoferrin
	BGC0001410	polysaccharide A
	BGC0001411	polysaccharide B
	BGC0001412	polysaccharide C
	BGC0001413	cystobactamide
	BGC0001416	nunapeptin
	BGC0001416	nunamycin
	BGC0001452	Sipanmycin
	BGC0001453	desferrioxamine
	BGC0001455	antimycin
	BGC0001457	jomthonic acids
	BGC0001458	salinipostin
	BGC0001461	Nogabecin
	BGC0001465	bromopyrroles/bromophenols
	BGC0001472	berninamycin
	BGC0001483	terfestatin
	BGC0001485	3-demethylchuangxinmycin
	BGC0001486	3-thiaglutamate
	BGC0001491	67-121C
	BGC0001492	abyssomicins M-X
	BGC0001493	achromosin
	BGC0001494	acinetodin
	BGC0001496	actinokineosin
	BGC0001500	allocyclinone
	BGC0001503	amycolamycin A
	BGC0001503	amycolamycin B
	BGC0001504	amycomicin
	BGC0001505	anacyclamide D8P
	BGC0001506	anantin B1
	BGC0001506	anantin B2
	BGC0001507	anantin C
	BGC0001509	anikasin
Jorge	BGC0001515	aspercryptins	n/a	Not in PubChem. The one in ChemSpider corresponds to aspercryptin B (this cluster is about aspercryptin A1,2)
	BGC0001522	auroramycin
	BGC0001524	barnesin A
	BGC0001526	bartolosides E
	BGC0001526	bartolosides F
	BGC0001526	bartolosides G
	BGC0001526	bartolosides H
	BGC0001526	bartolosides I
	BGC0001526	bartolosides J
	BGC0001526	bartolosides K
Jorge	BGC0001528	betaestacin	n/a	neither on PubChem nor ChemSpider
	BGC0001529	bezastatin derivates
	BGC0001534	branched-chain fatty acids
	BGC0001535	branched-chain fatty acids
	BGC0001536	brevicidine
	BGC0001539	cattlecin
Serina	BGC0001548	citrulassin A	124080860	O=C(N)C[C@@H](C(O)=O)NC([C@H](CCCCN)NC([C@H](CO)NC([C@H](CC(C)C)NC([C@H](C(C)C)NC([C@H](CC(C)C)NC([C@@H](NC([C@H](C1)NC([C@H](CC(N)=O)NC(CNC([C@H](C)NC([C@H](CC(C)C)NC(CNC([C@H](CC(C)C)NC([C@H](CC(C)C)NC1=O)=O)=O)=O)=O)=O)=O)=O)=O)CCCNC(N)=O)=O)=O)=O)=O)=O)=O
	BGC0001549	citrulassin B
	BGC0001550	citrulassin D
	BGC0001551	citrulassin E
	BGC0001552	citrulassin F
Serina	BGC0001553	clifednamide	102048821
Serina	BGC0001555	colicin V	n/a	neither on PubChem nor ChemSpider, PubChem substance ID:135323120
	BGC0001556	combamide
Serina	BGC0001559	crocagin A	chemspider:59718412	CN[C@@H]([C@@H](CC)C)C(N[C@@H]1C(N([C@@]2([H])N([C@@H]1c3ccc(O)cc3)c4ccccc4[C@@]52[H])[C@@H]([C@H]5OC(N)=O)C(O)=O)=O)=O
Barbara	BGC0001559	crocagin B	mol_mass	549.222
Serina	BGC0001567	cysteoamide	n/a	neither on PubChem nor ChemSpider
	BGC0001570	deimino-antipain
	BGC0001574	diisonitrile antibiotic SF2768
	BGC0001575	dipeptide aldehydes
	BGC0001586	EPS273
Barbara	BGC0001587	ethylenediaminesuccinic acid hydroxyarginine (EDHA)	mol_mass	349.16
	BGC0001588	exopolysaccharides
	BGC0001589	exopolysaccharides
	BGC0001590	formicamycins A-M
	BGC0001591	fatty acid enol ester
	BGC0001596	fluostatins M-Q
	BGC0001598	foxicins A-D
Barbara	BGC0001600	fusarielin H	mol_mass	386.282
Serina	BGC0001601	gassericin-S	n/a	structure not fully purified or determined
Serina	BGC0001602	gassericin-T	n/a	structure not fully purified or determined
Serina	BGC0001608	glidopeptin	n/a	neither on PubChem nor ChemSpider
Serina	BGC0001611	guangnanmycin	n/a	neither on PubChem nor ChemSpider
Barbara	BGC0001612	ambiguine	mol_mass	372.257
Serina	BGC0001613	harzianum B	n/a	Harzianum A is incorrect in Pubchem! Harzianum A needs to be corrected to CC1=C[C@@H]2[C@]([C@@]3(C)[C@H](OC(/C=C\C=C/C=C/C(O)=O)=O)C[C@@H](O2)[C@@]34CO4)(C)CC1
Barbara	BGC0001614	hassallidin E	mol_mass	1409.72
Serina	BGC0001615	hexose-palythine-serine	n/a	structure not fully purified or determined
Serina	BGC0001615	hexose-shinorine	n/a	structure not fully purified or determined
Serina	BGC0001618	hyicin 3682	n/a	structure not fully purified or determined
	BGC0001619	ibomycin
	BGC0001620	ilamycins
Jorge	BGC0001621	imizoquins	n/a	got this weird SMILES from Marvin Sketch: [H][#6]-[#6](-[#6]-[#8])-[#6]-[#6@H](-[#7]-[#6](=O)-[#6]-1-[#6]-[#6]-2=[#6](-[#6](=O)-[#6](-[#8]-[#6])=[#6](-[#8])-[#6]-2=O)[C@@]2([H])[#7]-[#6](~[#6]-[#6]-3=[#6]-[#7]-[#6]-4=[#6]-3-[#6]=[#6]-[#6]=[#6]-4)-[#6](=O)-[#7]-12)-[#6](-[#8])=O
	BGC0001622	isatropolone A
	BGC0001622	isotropolone B
	BGC0001622	isotropolone C
	BGC0001623	ishigamide
	BGC0001624	iso-A82775C
	BGC0001625	isofuranonaphthoquinone
	BGC0001626	isoindolinone
	BGC0001627	isonitrile lipopeptides
	BGC0001629	jessenipeptin
	BGC0001634	keywimysin
	BGC0001636	KK-1
	BGC0001637	kleboxymycin
	BGC0001638	klebsazolicin
	BGC0001639	klebsidin
	BGC0001641	kolossin
	BGC0001643	lactomycins A-C
	BGC0001644	lacunalides
	BGC0001645	lagmysin
	BGC0001646	lagriamide
	BGC0001649	lavendiol
	BGC0001650	Le-pyrrolopyrazines
	BGC0001653	linfuranone B
	BGC0001653	linfuranone C
	BGC0001654	lipooligosaccharide
	BGC0001658	macrotermycins
	BGC0001660	mathermycin
	BGC0001664	merosterol
	BGC0001665	methylated alkyl-resorcinol
	BGC0001665	methylated acyl-phloroglucinol
	BGC0001666	microansamycin
	BGC0001667	microcystin-LV
	BGC0001669	microvionin
	BGC0001674	MS-271
	BGC0001678	mycosporine-like amino acids (MAAs)
	BGC0001680	N-acyl alanine
	BGC0001681	N-acyl glycine
	BGC0001682	N-acyl lysine/ornithine
	BGC0001683	N-acyl serinol
	BGC0001684	N-acyloxyacyl glutamine
	BGC0001685	N-acyloxyacyl lysine
	BGC0001686	N-octanoyl-Met-Phe-H
	BGC0001693	nenestatin
	BGC0001694	meoabyssomicin
	BGC0001694	abyssomicin
	BGC0001696	neothioviridamide
	BGC0001697	neurosporin A
	BGC0001698	nevaltophins
	BGC0001699	nidulanin A
	BGC0001701	nisin O
	BGC0001713	ochrobactin
	BGC0001715	octapeptin C4
	BGC0001716	odilorhabdins
	BGC0001719	olimycin A
	BGC0001719	olimycin B
	BGC0001721	ornibactin
	BGC0001724	oxaleimide C
	BGC0001726	pactamides
	BGC0001727	paenilan
	BGC0001728	paenilipoheptin
	BGC0001730	paramagnetoquinone 1
	BGC0001730	paramagnetoquinone 2
	BGC0001733	PcpA
	BGC0001736	pepteridine A
	BGC0001736	pepteridine B
	BGC0001743	plantaricyclin
	BGC0001745	PlpA1
	BGC0001745	PlpA2
	BGC0001745	PlpA3
	BGC0001748	pseudospumigin A
	BGC0001748	pseudospumigin B
	BGC0001748	pseudospumigin C
	BGC0001748	pseudospumigin D
	BGC0001748	pseudospumigin E
	BGC0001748	pseudospumigin F
	BGC0001752	qinichelins
	BGC0001753	globimycin
	BGC0001754	ralsolamycin
	BGC0001755	reedsmycins
	BGC0001756	retigeranin
	BGC0001756	arathanatriene
	BGC0001758	rhizomide A
	BGC0001758	rhizomide B
	BGC0001758	rhizomide C
	BGC0001759	rifamorpholines
	BGC0001760	rimosamide
	BGC0001762	rubrolone A
	BGC0001762	rubrolone B
	BGC0001764	s56-p1
	BGC0001765	salecan
	BGC0001767	salinichelins
	BGC0001771	scleric acid
	BGC0001781	sphaericin
	BGC0001782	spiroindimicins
	BGC0001782	indimicins
	BGC0001782	lynamicins
	BGC0001784	streptoseomycin
	BGC0001786	subterisin
	BGC0001787	suicin 3908
	BGC0001788	suicin 65
	BGC0001789	suicin 90-1330
	BGC0001791	sunshinamide
	BGC0001801	thiazostatin
	BGC0001801	2-hydroxyphenylthiazoline enantiopyochelin
	BGC0001801	isopyochelin
Jorge	BGC0001807	totopensamide	57409240;101572704
	BGC0001811	trichodiene-11-one
	BGC0001813	tyrobetaine
	BGC0001814	ulleungmycin
	BGC0001819	venemycin
	BGC0001821	verticillins
	BGC0001823	weishanmycin
	BGC0001824	xefoampeptides A-G
	BGC0001826	xeneprotides A-C
	BGC0001829	alpha,beta-epoxyketone
Barbara	BGC0000420	histidyltryptophanyldiketopiperazine	mol_mass	323.138
Barbara	BGC0000429	Skyllamycin A	mol_mass	1482.67
Barbara	BGC0000429	Skyllamycin B	mol_mass	1468.66
Barbara	BGC0000443	thanamycin	mol_mass	1289.58
Barbara	BGC0000549	salivaricin D	molecular_formula	C154H235N45O37S5
Barbara	BGC0000483	Aeruginosamide C	molecular_formula	C37H47N5O5S
Barbara	BGC0001612	ambiguine	molecular_formula	C26H32N2
Barbara	BGC0001600	fusarielin H	molecular_formula	C25H38O3
Barbara	BGC0001614	hassallidin E	molecular_formula	C64H103N11O24
Barbara	BGC0001559	crocagin B	molecular_formula	C28H31N5O7
Barbara	BGC0001197	frankiamicin	molecular_formula	C24H16O9
Barbara	BGC0001587	ethylenediaminesuccinic acid hydroxyarginine (EDHA)	molecular_formula	C12H23N5O7
Barbara	BGC0000420	histidyltryptophanyldiketopiperazine	molecular_formula	C17H17N5O2
Barbara	BGC0000429	Skyllamycin A	molecular_formula	C75H94N12O20
Barbara	BGC0000429	Skyllamycin B	molecular_formula	C74H92N12O20
Barbara	BGC0000443	thanamycin	molecular_formula	C55H88ClN11O22
Barbara	BGC0000549	salivaricin D	smiles	[H]N[C@@H](CC1=CC=CC=C1)C(N/C(C(N[C@@H]2C(N[C@@H](CC3=CN=CN3)C(NC(C(N[C@H](C(N[C@@H](CSC2)C(N[C@@H]4C(N5CCC[C@H]5C(NCC(N[C@@H](CSCC4)C(N[C@]([C@@H](C)CC)([H])C(N[C@@H]6C(NCC(N[C@H](C(N[C@H](C(N[C@@H](CCSC)C(NCC(N[C@@H](CSCC6)C(N[C@@H](CC7=CN=CN7)C(N[C@]([C@@H](C)CC)([H])C(N[C@H](C(N[C@@H]8C(N[C@]([C@@H](C)CC)([H])C(NCC(N[C@@H](CSC8)C(N[C@H](C(N[C@H](C(N[C@@H](CC9=CN=CN9)C(N[C@]([C@@H](C)CC)([H])C…
Hernando Suarez	BGC0000483	Aeruginosamide C	smiles	CC(C)(C=C)N[C@H](C(N[C@H](C(N1CCC[C@H]1C(N[C@@H](C2=NC(C(OC)=O)=CS2)C(C)C)=O)=O)CC3=CC=CC=C3)=O)CC4=CC=CC=C4
Serina	BGC0001612	ambiguine	smiles	[H][C@@]12CC[C@@](C)([C@H]([C@]1(C3=C(C(C)(C=C)C)NC4=CC=CC(C2(C)C)=C34)[H])[N+]#[C-])C=C
Serina	BGC0001600	fusarielin H	smiles	C/C=C([C@H]1[C@@H](/C=C/C=C([C@@H](O)[C@H](CO)C)\C)[C@]2([H])CC=C(C)C[C@@]2([H])[C@H]3[C@]1(C)O3)\C
Serina	BGC0001614	hassallidin E	smiles	C/C=C1NC(C(NC(C(NC(C(C(OC(C(NC(C(N(C(CNC(C(NC\1=O)CCC(N)=O)=O)=O)C)C(OC2OC(C(C(C2O)O)O)CO)C)=O)CCC(N)=O)=O)C)NC(C(C(O)C)NC(C(C(CCCCCCCCCCCCC)O)O)=O)=O)=O)C(O)C)=O)Cc3ccc(O)cc3)=O
Serina	BGC0001559	crocagin B	smiles	CN[C@@H]([C@@H](CC)C)C(NC(C(N([C@@]1([H])N2c3ccccc3[C@@]41[H])[C@@H]([C@H]4OC(N)=O)C(O)=O)=O)=C2c5ccc(O)cc5)=O
Serina	BGC0001197	frankiamicin	smiles	O=C1C2=C(C(O)=C(CC(O)C3=C4C(O)=C(C(O)=O)C(C)=C3)C4=C2)C(C5=C1C=C(O)C=C5O)=O
Serina	BGC0001587	ethylenediaminesuccinic acid hydroxyarginine (EDHA)	smiles	N=C(N)NCC(O)CC(C(O)=O)NCCNC(CC(O)=O)C(O)=O
Barbara	BGC0000420	histidyltryptophanyldiketopiperazine	smiles	O=C(C(N1)CC2=CNC3=CC=CC=C32)NC(CC4=CNC=N4)C1=O
Barbara	BGC0000429	Skyllamycin A	smiles	C/C=C\C1=C(C=CC=C1)/C=C/C(N[C@H](C(N[C@H]2C)=O)[C@H](OC([C@@H]([C@H](C(C)C)O)NC([C@@H](CC(C)C)NC(C(O)NC([C@H](NC([C@H]([C@@H](O)C3=CC=C(C=C3)OC)NC([C@@H]4CCCN4C([C@H]([C@@H](O)C5=CC=CC=C5)NC(CNC([C@@H](NC2=O)[C@@H](C(O)=O)C)=O)=O)=O)=O)=O)CC6=CNC7=C6C=CC=C7)=O)=O)=O)=O)C)=O
Barbara	BGC0000429	Skyllamycin B	smiles	C/C=C\C1=C(C=CC=C1)/C=C/C(N[C@H](C(N[C@H]2C)=O)[C@H](OC([C@@H]([C@H](C(C)C)O)NC([C@@H](CC(C)C)NC(C(O)NC([C@H](NC([C@H]([C@@H](O)C3=CC=C(C=C3)OC)NC([C@@H]4CCCN4C([C@H]([C@@H](O)C5=CC=CC=C5)NC(CNC([C@@H](NC2=O)CC(O)=O)=O)=O)=O)=O)=O)CC6=CNC7=C6C=CC=C7)=O)=O)=O)=O)C)=O
Barbara	BGC0000443	thanamycin	smiles	CCCCCCCCCCCCC(O)C(O)CC(NC1COC(C(C(O)CCl)NC(C(C(O)C(O)=O)NC(/C(NC(C(C(O)C)CC(C(CC2=CNC=N2)NC(C(CCO)NC(C(CC(O)=O)NC(C(CCCN)(O)NC1=O)=O)=O)=O)=O)=O)=C\C)=O)=O)=O)=O

## Sheet: evid
Problem 5. Show me the evidence
Instructions: 0. Reserve your accession by putting your name in the "Annotator" column 1. Open the corresponding mibig page, e.g.: https://mibig.secondarymetabolites.org/repository/BGC0000272 2. Open the paper(s) mentioning the BGC, see what kind of evidence supported the link between the BGC and the product 3. Choose the strongest evidence from the dropdown list 4. Add comments if necessary
Annotator	Accession	Evidence	Comments
Serina	BGC0000178	Sequence-based prediction

## Sheet: new_entries
Problem 6. New accessions
1. please do check the compound name in MIBiG first
2. check if there is a NCBI Nucleotide entry linked to the paper through a PubMed link
3. Check if there is a GenBank or RefSeq accession mention for the gene cluster inside the paper				preferably GenBank, otherwise RefSeq			e.g. PubChem:18267	see tab 'evid'
4. Check if there is a genome sequence named in the paper, with locus tags or coordinates
5. Check if there is a genome sequence available with the name of the organism mentioned in the paper, and find the BGC there
Annotator	Publication	Type	Compound	NCBI ACC	Coordinates	Pubmed ID/doi/patent/url	Structure DB ID	evidence	Comments
Jorge	https://www.sciencedirect.com/science/article/pii/S1087184519300507	meroterpenoid	eupenifeldin	MK400120		pubmed: 30980906	chemspider: 58909237
Jorge	https://pubs.acs.org/doi/abs/10.1021/acs.orglett.8b04042	PK/NRP	burnettramic acid	MK425157		pubmed: 30735051
Jorge	https://pubs.acs.org/doi/10.1021/acs.orglett.9b01344	PK/NRP	pyrichalasin H	MK801691		pubmed: 31099577	pubchem: 101588736	Knock-out studies
Marnix	https://www.nature.com/articles/s41598-018-20018-8		sceliphrolactam	KX230849
Marnix	https://onlinelibrary.wiley.com/doi/full/10.1002/ange.201902910		kainic acid	MK312630
Mohammad	https://www.nature.com/articles/s41467-018-04747-y?_ga=2.106521155.1561687449.1538006400-1949439310.1538006400	terpene	thioplatensimycin / thioplatencin	FJ655920	n/a	pubmed:29915173	n/a	Heterologous expression	Same cluster as platemsimycin (BGC0001140), PtmU4 and PtmA3 result in thiolated versions
Mohammad	https://www.nature.com/articles/s41589-018-0059-7	terpene	thebaine	MH011342; MH011343; MH011344	n/a	pubmed:29807982	pubchem:5324289	Heterologous expression	from organism: Papaver somniferum
Satria	https://onlinelibrary.wiley.com/doi/abs/10.1002/cbic.201800762	PKS	Triacsin A; Triacsin B; Triacsin C; Triacsin D	disclosed information, boo :(				Knock-out studies	homologous cluster in Streptomyces tsukubensis NRRL18488, but this is too fragmented. genome sequence not provided
Satria	https://www.nature.com/articles/s41467-018-03690-2	NRP	Fragin	HG938371	225532-231800 (main); 222300-225150 (2 extra)	...	pubchem:135502789	Gene expression correlated with compound production	already in mibig, but span the whole region (add the extra annotations)
Satria	https://onlinelibrary.wiley.com/doi/abs/10.1002/cbic.201800315	RiPP	Siamycin I	LC381634	-	29974638	pubchem:16130275	Heterologous expression
Satria	https://onlinelibrary.wiley.com/doi/pdf/10.1002/slct.201703035	Terpenoid	Viridin	LQCH00000000 (scaffold level)	span throughout multiple scaffolds	10.1002/slct.201703035	pubchem:94257	Knock-out studies	skip for now, we don't want this on mibig
Satria	https://www.pnas.org/content/115/18/E4255.short
	https://www.ncbi.nlm.nih.gov/pubmed/17980146
	https://www.nature.com/nchembio/journal/v12/n12/abs/nchembio.2188.html		skyrin	-		28647529			missing a genome last time, recheck (see previous Google Drive file for more details)
	https://www.nature.com/articles/s41564-017-0039-9	pks-nrps	Pyranonigrin A	-		doi:10.1002/aic.16324			missing a genome last time, recheck (see previous Google Drive file for more details)
	https://pubs.acs.org/doi/abs/10.1021/acs.orglett.8b02193		aranazoles	BK010684
	http://pubs.rsc.org/en/content/articlelanding/2018/qo/c8qo00085a/unauth#!divAbstract	PKS	huanglongmycin (HLM) A-C	CP026730		(not available yet)			missing a genome last time, recheck (see previous Google Drive file for more details)
	https://www.nature.com/nchembio/journal/v13/n8/full/nchembio.2393.html		lucensomycin	genome not available		27694801			missing a genome last time, recheck (see previous Google Drive file for more details)
	https://www.frontiersin.org/articles/10.3389/fchem.2018.00254/full		potensibactin	genome not available		27694801			missing a genome last time, recheck (see previous Google Drive file for more details)
	https://onlinelibrary.wiley.com/doi/full/10.1002/anie.201508277		bengamide	KP143770
	https://www.nature.com/articles/s41467-018-06202-4		strobilurin	KY070339
	https://pubs.acs.org/doi/abs/10.1021/acs.orglett.5b02934		phomoidride	LC086931
	https://www.nature.com/articles/s41467-018-05877-z		JBIR-06	LC375135
	https://www.nature.com/articles/s41467-018-05877-z		neoantimycin	LC375136
	https://onlinelibrary.wiley.com/doi/full/10.1002/cbic.201800315		MS-271	LC381634
	https://pubs.acs.org/doi/abs/10.1021/acschembio.8b00553		isoindolinomycin	LC386909
	https://pubs.acs.org/doi/abs/10.1021/acs.orglett.8b03268		chrodrimanin B	LC422696
	https://www.nature.com/articles/s41598-018-32618-5		sphaerocyclamide	MF140698
	https://pubs.acs.org/doi/abs/10.1021/acs.jnatprod.8b00753		armeniaspirols	MF401191
	https://microbialcellfactories.biomedcentral.com/articles/10.1186/s12934-018-0978-8		tubercidin	MG706975
	https://pubs.acs.org/doi/abs/10.1021/acs.orglett.8b01006		streptoseomycin	MG891745
	https://pubs.rsc.org/en/content/articlehtml/2018/sc/c8sc01325j		pyxidicycline	MH048639
	https://pubs.acs.org/doi/abs/10.1021/acschembio.8b00948			MH069655
	https://www.nature.com/articles/s41929-018-0178-2			MH104947
	https://aem.asm.org/content/84/19/e01125-18		funisamine	MH128143
	https://onlinelibrary.wiley.com/doi/full/10.1002/anie.201808028		chloromyxamide	MH168382
	https://www.nature.com/articles/s41467-018-06528-z			MH201515
	https://science.sciencemag.org/content/361/6409/1356.abstract		domoic acid	MH202990
	https://aem.asm.org/content/85/4/e02675-18.abstract		puwainaphycin / minutissamide	MH325197
	https://aem.asm.org/content/85/4/e02675-18.abstract		puwainaphycin / minutissamide	MH325198
	https://aem.asm.org/content/85/4/e02675-18.abstract		puwainaphycin / minutissamide	MH325199
	https://aem.asm.org/content/85/4/e02675-18.abstract		puwainaphycin / minutissamide	MH325199
	https://aem.asm.org/content/85/4/e02675-18.abstract		puwainaphycin / minutissamide	MH325200
	https://aem.asm.org/content/85/4/e02675-18.abstract		puwainaphycin / minutissamide	MH325201
	<none yet>		meijiemycin	MH400164
	https://www.nature.com/articles/s41589-018-0193-2		keratinimicin	MH428036
	https://pubs.acs.org/doi/abs/10.1021/acs.jnatprod.8b01038			MH824152
	https://rd.springer.com/article/10.1007/s10295-018-2105-6			MH908866,MH908881,MH908918
	https://www.mdpi.com/1660-3397/16/11/435		nybomycin	MH924838
	https://www.nature.com/articles/srep27181?WT.feed_name=subjects_biosynthesis		wortmanamide A & B	MJVA00000000					missing a genome last time, recheck (see previous Google Drive file for more details)
	https://pubs.rsc.org/en/content/articlehtml/2019/ob/c8ob02847h			MK256951
	https://pubs.acs.org/doi/abs/10.1021/jacs.7b13350	NRPS	fatflabets A-F	NKHP00000000 - some contig, but not available		28993611			missing a genome last time, recheck (see previous Google Drive file for more details)
	http://www.sciencedirect.com/science/article/pii/S0168165617306910	NRPS	xenolindicin	NKHP00000000 - some contig, but not available		28993611			missing a genome last time, recheck (see previous Google Drive file for more details)
	http://pubs.rsc.org/en/content/articlehtml/2018/sc/c8sc01325j	RiPP	omphalotin	no access to paper		28581484			missing a genome last time, recheck (see previous Google Drive file for more details)
	https://onlinelibrary.wiley.com/doi/abs/10.1002/aic.16324	type II PKS	pyxidicyclines	not available		29910943			missing a genome last time, recheck (see previous Google Drive file for more details)
	https://rd.springer.com/article/10.1007/s10295-017-1997-x
	https://www.pnas.org/content/115/29/7581.short
	https://bmcgenomics.biomedcentral.com/articles/10.1186/s12864-018-4857-9
	https://onlinelibrary.wiley.com/doi/abs/10.1002/anie.201802479
	https://rd.springer.com/article/10.1007/s00253-018-9337-2
	https://science.sciencemag.org/content/359/6382/1411.abstract
	https://www.sciencedirect.com/science/article/pii/S1096717618300247
	https://pubs.acs.org/doi/abs/10.1021/acssynbio.8b00361
	https://onlinelibrary.wiley.com/doi/abs/10.1002/cbic.201700615
	https://pubs.rsc.org/en/content/articlehtml/2018/sc/c8sc00717a
	https://pubs.acs.org/doi/abs/10.1021/jacs.7b10909
	https://pubs.acs.org/doi/abs/10.1021/acs.orglett.8b03123
	https://mbio.asm.org/content/9/3/e00785-18.short
	https://www.sciencedirect.com/science/article/pii/S0144861718310257
	https://www.nature.com/articles/s41467-018-04955-6
	https://www.nature.com/articles/s41467-019-08438-0
	https://www.nature.com/nchembio/journal/v12/n12/abs/nchembio.2188.html		ophiobolin						missing a genome last time, recheck (see previous Google Drive file for more details)
	http://pubs.rsc.org/en/content/articlehtml/2018/sc/c8sc00717a	terpene	labdanmycin A / labdanmycin B						missing a genome last time, recheck (see previous Google Drive file for more details)
	https://www.nature.com/articles/s41564-017-0039-9		cycloaspeptides						missing a genome last time, recheck (see previous Google Drive file for more details)
	https://rd.springer.com/article/10.1007/s00253-017-8729-z		mediomiycin A
	https://www.nature.com/articles/s41467-018-04487-z
	https://journals.plos.org/plosone/article?id=10.1371/journal.pone.0157858
	https://onlinelibrary.wiley.com/doi/full/10.1111/1462-2920.14258
	https://aem.asm.org/content/84/12/e00349-18.short
	https://www.mdpi.com/2309-608X/4/3/96
	https://mic.microbiologyresearch.org/content/journal/micro/10.1099/mic.0.000710
	https://pubs.acs.org/doi/abs/10.1021/jacs.8b02769
	https://pubs.acs.org/doi/abs/10.1021/jacs.8b09928
	https://microbialcellfactories.biomedcentral.com/articles/10.1186/s12934-018-0908-9
	https://pubs.acs.org/doi/abs/10.1021/jacs.8b10266
	https://www.tandfonline.com/doi/abs/10.1080/08927014.2017.1400020
	https://www.pnas.org/content/116/17/8525.short
	https://msphere.asm.org/content/3/5/e00352-18.abstract
	https://www.nature.com/articles/s41589-018-0068-6
	https://www.sciencedirect.com/science/article/pii/S004040391830193X
	https://www.nature.com/articles/s41564-019-0383-z
	https://www.mdpi.com/1660-3397/16/10/357/htm
	https://www.nature.com/articles/s41589-018-0101-9
	https://www.sciencedirect.com/science/article/pii/S0040403918314102
	https://www.biorxiv.org/content/10.1101/499731v1.abstract
	https://www.nature.com/articles/s41467-018-06587-2
	https://onlinelibrary.wiley.com/doi/full/10.1002/ange.201709720
	https://onlinelibrary.wiley.com/doi/full/10.1002/ange.201814581
	https://pubs.acs.org/doi/abs/10.1021/jacs.8b12087
	https://www.sciencedirect.com/science/article/pii/S2405805X18300590
	https://pubs.rsc.org/en/content/articlelanding/2018/cc/c7cc08620b/unauth#!divAbstract
	https://pubs.acs.org/doi/abs/10.1021/jacs.9b00241
	https://pubs.rsc.org/en/content/articlelanding/2019/ob/c8ob02765j/unauth#!divAbstract
	https://www.nature.com/articles/s41429-018-0105-4
	https://onlinelibrary.wiley.com/doi/full/10.1002/anie.201804158
	https://www.nature.com/articles/nchembio.2537
	https://onlinelibrary.wiley.com/doi/full/10.1002/ange.201709056
	https://www.nature.com/articles/s41564-019-0415-8
	https://www.nature.com/articles/s41467-018-05781-6
	https://pubs.rsc.org/en/content/articlelanding/2019/ob/c8ob03115k/unauth
	https://www.nature.com/articles/s41589-019-0246-1
	https://pubs.acs.org/doi/abs/10.1021/acs.orglett.9b00208
	https://www.sciencedirect.com/science/article/pii/S2451945619300388
	https://www.nature.com/articles/s41429-019-0161-4
	https://www.mdpi.com/1660-3397/17/2/127
	https://patents.google.com/patent/US20190093112A1/en
	https://pubs.rsc.org/en/content/articlehtml/2019/sc/c8sc03697g
	https://www.sciencedirect.com/science/article/pii/S1087184518303049
	https://pubs.acs.org/doi/abs/10.1021/acs.orglett.9b01237
	https://pubs.rsc.org/en/content/articlehtml/2019/sc/c8sc05670f
	https://onlinelibrary.wiley.com/doi/full/10.1002/ange.201900290
	https://www.nature.com/articles/s41586-019-1020-y
	https://www.nature.com/articles/s41467-018-08093-x.pdf?origin=ppub
	https://www.ncbi.nlm.nih.gov/pubmed/14757238
	https://pubs.rsc.org/en/content/articlehtml/2019/sc/c8sc03778g
	https://pubs.acs.org/doi/full/10.1021/jacs.8b10776
	https://www.sciencedirect.com/science/article/pii/S2451945618304422		Malayamycin A
	https://www.pnas.org/content/116/12/5499.short		Tricholignan A
	https://onlinelibrary.wiley.com/doi/full/10.1002/cbic.201900025
	https://www.nature.com/articles/s41467-019-09065-5
	https://pubs.rsc.org/en/content/articlelanding/2018/ob/c8ob02832j/unauth#!divAbstract
	https://aem.asm.org/content/85/4/e02597-18.abstract
	https://rd.springer.com/article/10.1007/s10295-019-02151-z
	https://pubs.acs.org/doi/abs/10.1021/acs.orglett.9b00610
	https://onlinelibrary.wiley.com/doi/full/10.1002/cbic.201800791
	https://www.sciencedirect.com/science/article/pii/S0008621518305706
	https://pubs.acs.org/doi/abs/10.1021/jacs.9b01519
	https://pubs.acs.org/doi/abs/10.1021/jacs.8b03896
	https://onlinelibrary.wiley.com/doi/full/10.1002/cbic.201800486
	https://rd.springer.com/article/10.1007/s00253-019-09684-4
	https://onlinelibrary.wiley.com/doi/full/10.1002/cbic.201800640
	https://onlinelibrary.wiley.com/doi/abs/10.1002/ange.201902950
	https://pubs.acs.org/doi/abs/10.1021/acs.biochem.8b01120
	https://www.nature.com/articles/s41586-019-1021-x
	https://pubs.rsc.org/en/content/articlelanding/2018/ob/c8ob02846j/unauth
	https://www.nature.com/articles/s41589-018-0187-0
	https://onlinelibrary.wiley.com/doi/full/10.1002/cbic.201800285		Tiancilactone
	https://pubs.acs.org/doi/abs/10.1021/jacs.8b10136
	https://www.pnas.org/content/116/17/8269.short
	https://pubs.acs.org/doi/abs/10.1021/acschembio.8b00910
	https://pubs.acs.org/doi/abs/10.1021/acschembio.9b00049
	https://pubs.acs.org/doi/abs/10.1021/acs.orglett.8b03160
	https://pubs.acs.org/doi/10.1021/acschembio.9b00270#		pentamycin
	https://pubs.acs.org/doi/abs/10.1021/jacs.9b03690
	https://mic.microbiologyresearch.org/content/journal/micro/10.1099/mic.0.2007/009746-0		spiramycin

## Sheet: Leaderboard
Leaderboard				Scores
Rank	Annotator	Score		Annotator	pubs	comps_1	comps_2	comps_3	evid	evid	total			rank (hidden)	Annotator	total
1	Barbara	78		Barbara	0	46	0	32	0	0	78			1	Barbara	78
2	Serina	66		Jorge	3	0	0	9	0	3	15			7	Jorge	15
3	Hernando Suarez	43		George	12	0	0	0	0	0	12			9	George	12
4	Victoria	24		Hernando Suarez	6	0	0	37	0	0	43			3	Hernando Suarez	43
5	Mohammad	23		Justin van der Hooft	1	0	17	0	0	0	18			6	Justin van der Hooft	18
6	Justin van der Hooft	18		Marnix	1	0	0	0	0	0	1			11	Marnix	1
7	Jorge	15		Mohammad	17	0	1	3	0	2	23			5	Mohammad	23
8	Prof van Bergenkass	14		Prof van Bergenkass	14	0	0	0	0	0	14			8	Prof van Bergenkass	14
9	George	12		Satria	3	0	0	0	0	4	7			10	Satria	7
10	Satria	7		Serina	43	0	0	22	1	0	66			2	Serina	66
11	Marnix	1		Victoria	24	0	0	0	0	0	24			4	Victoria	24

## Sheet: Tracking
problem	solved	unsolved	total
pubs	124	0	124
comps_1	46	0	46
comps_2	18	121	139
comps_3	103	472	575
evid	1	0	1
			885
