# Supplementary material for: MIBiG 2.0: a repository for biosynthetic gene clusters of known function
Source: Nucleic Acids Res. 2019 Oct 15;48(D1):D454–8. doi: 10.1093/nar/gkz882 (PMC7145714; doi:10.1093/nar/gkz882)
Supplement: gkz882_Supplemental_Files [file gkz882_supplemental_files.zip › Supplementary Table 2 - Overview of reannotated BGCs.xls]

## Sheet: Sheet1
MIBIG ID	before re-annotation		after re-annotation
	have structure?	missing properties?	have structure?	discarded?	reason
BGC0000001	yes	yes	yes	no
BGC0000002	yes	no	yes	no
BGC0000003	yes	yes	yes	no
BGC0000004	yes	no	yes	no
BGC0000005	yes	no	yes	no
BGC0000006	yes	no	yes	no
BGC0000007	yes	no	yes	no
BGC0000008	yes	no	yes	no
BGC0000009	yes	no	yes	no
BGC0000010	yes	yes	yes	no
BGC0000011	yes	yes	yes	no
BGC0000012	no	no	yes	no
BGC0000013	yes	no	yes	no
BGC0000014	yes	no	yes	no
BGC0000015	yes	no	yes	yes	seq_quality
BGC0000016	yes	no	yes	no
BGC0000017	yes	yes	yes	no
BGC0000018	yes	yes	yes	no
BGC0000019	yes	yes	yes	no
BGC0000020	yes	no	yes	no
BGC0000021	yes	no	yes	no
BGC0000022	no	no	yes	no
BGC0000023	yes	no	yes	no
BGC0000024	yes	yes	yes	no
BGC0000025	yes	no	yes	no
BGC0000026	yes	yes	yes	no
BGC0000027	yes	yes	yes	no
BGC0000028	yes	yes	yes	no
BGC0000029	yes	no	yes	no
BGC0000030	yes	no	yes	no
BGC0000031	yes	no	yes	no
BGC0000032	yes	no	yes	no
BGC0000033	yes	no	yes	no
BGC0000034	yes	no	yes	no
BGC0000035	yes	no	yes	no
BGC0000036	yes	yes	yes	no
BGC0000037	yes	no	yes	no
BGC0000038	yes	no	yes	no
BGC0000039	yes	no	yes	no
BGC0000040	yes	no	yes	no
BGC0000041	yes	no	yes	no
BGC0000042	yes	no	yes	no
BGC0000043	yes	no	yes	no
BGC0000044	yes	no	yes	no
BGC0000045	yes	no	yes	no
BGC0000046	yes	no	yes	no
BGC0000047	no	no	yes	no
BGC0000048	yes	no	yes	no
BGC0000049	yes	no	yes	yes	seq_quality
BGC0000050	yes	no	yes	no
BGC0000051	yes	no	yes	no
BGC0000052	yes	no	yes	no
BGC0000053	yes	yes	yes	no
BGC0000054	yes	no	yes	no
BGC0000055	yes	yes	yes	no
BGC0000056	yes	no	yes	no
BGC0000057	yes	no	yes	no
BGC0000058	yes	no	yes	no
BGC0000059	yes	no	yes	no
BGC0000060	yes	no	yes	no
BGC0000061	no	no	yes	no
BGC0000062	yes	no	yes	no
BGC0000063	yes	no	yes	no
BGC0000064	yes	no	yes	no
BGC0000065	yes	no	yes	no
BGC0000066	yes	no	yes	no
BGC0000067	yes	no	yes	no
BGC0000068	yes	no	yes	no
BGC0000069	no	no	yes	no
BGC0000070	yes	yes	yes	no
BGC0000071	no	no	no	yes	empty_entry
BGC0000072	yes	no	yes	no
BGC0000073	yes	no	yes	no
BGC0000074	yes	no	yes	no
BGC0000075	yes	no	yes	no
BGC0000076	yes	no	yes	no
BGC0000077	yes	no	yes	no
BGC0000078	no	no	yes	no
BGC0000079	no	no	yes	no
BGC0000080	yes	no	yes	no
BGC0000081	yes	yes	yes	no
BGC0000082	yes	no	yes	no
BGC0000083	yes	no	yes	no
BGC0000084	yes	no	yes	no
BGC0000085	yes	no	yes	no
BGC0000086	yes	no	yes	no
BGC0000087	yes	yes	yes	no
BGC0000088	yes	yes	yes	no
BGC0000089	yes	yes	yes	yes	no_publication
BGC0000090	yes	yes	yes	no
BGC0000091	yes	no	yes	no
BGC0000092	yes	no	yes	no
BGC0000093	no	no	yes	no
BGC0000094	yes	yes	yes	no
BGC0000095	no	yes	yes	yes	seq_quality
BGC0000096	yes	yes	yes	no
BGC0000097	no	no	yes	no
BGC0000098	yes	no	yes	no
BGC0000099	yes	no	yes	no
BGC0000100	yes	no	yes	no
BGC0000101	yes	yes	yes	no
BGC0000102	yes	no	yes	no
BGC0000103	yes	no	yes	no
BGC0000104	yes	no	yes	no
BGC0000105	yes	no	yes	no
BGC0000106	yes	no	yes	no
BGC0000107	no	no	no	no
BGC0000108	yes	no	yes	no
BGC0000109	yes	yes	yes	no
BGC0000110	yes	yes	yes	no
BGC0000111	no	no	yes	no
BGC0000112	yes	yes	yes	no
BGC0000113	yes	no	yes	no
BGC0000114	yes	yes	yes	no
BGC0000115	yes	yes	yes	no
BGC0000116	no	no	no	no
BGC0000117	yes	no	yes	no
BGC0000118	yes	no	yes	no
BGC0000119	yes	yes	yes	no
BGC0000120	no	yes	yes	no
BGC0000121	yes	no	yes	no
BGC0000122	no	no	yes	no
BGC0000123	yes	no	yes	no
BGC0000124	yes	no	yes	no
BGC0000125	yes	no	yes	no
BGC0000126	yes	no	yes	no
BGC0000127	yes	no	yes	no
BGC0000128	yes	no	yes	no
BGC0000129	yes	no	yes	no
BGC0000130	yes	no	yes	no
BGC0000131	yes	no	yes	no
BGC0000132	yes	no	yes	no
BGC0000133	yes	no	yes	no
BGC0000134	yes	no	yes	no
BGC0000135	yes	no	yes	no
BGC0000136	yes	no	yes	no
BGC0000137	yes	yes	yes	no
BGC0000138	yes	no	yes	no
BGC0000139	no	no	no	yes	empty_entry
BGC0000140	yes	no	yes	no
BGC0000141	yes	no	yes	no
BGC0000142	no	no	yes	no
BGC0000143	yes	no	yes	no
BGC0000144	yes	yes	yes	no
BGC0000145	yes	no	yes	no
BGC0000146	yes	no	yes	no
BGC0000147	yes	no	yes	no
BGC0000148	yes	no	yes	no
BGC0000149	yes	no	yes	no
BGC0000150	yes	yes	yes	no
BGC0000151	yes	yes	yes	no
BGC0000152	yes	no	yes	no
BGC0000153	yes	no	yes	no
BGC0000154	no	yes	yes	no
BGC0000155	no	yes	yes	yes	seq_quality
BGC0000156	yes	no	yes	no
BGC0000157	yes	no	yes	no
BGC0000158	yes	yes	yes	no
BGC0000159	yes	yes	yes	no
BGC0000160	yes	no	yes	no
BGC0000161	yes	yes	yes	no
BGC0000162	yes	no	yes	no
BGC0000163	yes	no	yes	no
BGC0000164	yes	no	yes	no
BGC0000165	yes	no	yes	no
BGC0000166	no	no	yes	no
BGC0000167	yes	no	yes	no
BGC0000168	yes	yes	yes	no
BGC0000169	no	no	no	yes	empty_entry
BGC0000170	yes	no	yes	no
BGC0000171	yes	no	yes	no
BGC0000172	no	no	yes	no
BGC0000173	yes	no	yes	no
BGC0000174	yes	no	yes	no
BGC0000175	yes	no	yes	no
BGC0000176	yes	yes	yes	no
BGC0000177	yes	no	yes	no
BGC0000178	yes	yes	yes	no
BGC0000179	yes	yes	yes	no
BGC0000180	yes	yes	yes	no
BGC0000181	yes	yes	yes	no
BGC0000182	no	yes	yes	no
BGC0000183	no	yes	no	yes	seq_quality
BGC0000184	yes	no	yes	no
BGC0000185	yes	no	yes	no
BGC0000186	yes	yes	yes	no
BGC0000187	yes	yes	yes	no
BGC0000188	yes	yes	yes	no
BGC0000189	yes	yes	yes	no
BGC0000190	yes	no	yes	no
BGC0000191	yes	no	yes	no
BGC0000192	yes	no	yes	no
BGC0000193	yes	no	yes	no
BGC0000194	yes	yes	yes	no
BGC0000195	yes	yes	yes	no
BGC0000196	yes	yes	yes	no
BGC0000197	yes	no	yes	no
BGC0000198	yes	yes	yes	no
BGC0000199	yes	no	yes	no
BGC0000200	yes	no	yes	no
BGC0000201	no	yes	no	no
BGC0000202	yes	no	yes	no
BGC0000203	no	no	yes	no
BGC0000204	yes	yes	yes	no
BGC0000205	yes	no	yes	no
BGC0000206	yes	yes	yes	yes	seq_quality
BGC0000207	yes	no	yes	no
BGC0000208	yes	no	yes	no
BGC0000209	yes	no	yes	no
BGC0000210	yes	yes	yes	no
BGC0000211	yes	yes	yes	no
BGC0000212	no	no	yes	no
BGC0000213	yes	yes	yes	no
BGC0000214	yes	no	yes	no
BGC0000215	yes	no	yes	no
BGC0000216	yes	no	yes	no
BGC0000217	yes	no	yes	no
BGC0000218	yes	no	yes	no
BGC0000219	yes	no	yes	no
BGC0000220	yes	no	yes	no
BGC0000221	no	yes	yes	no
BGC0000222	no	no	yes	no
BGC0000223	yes	no	yes	no
BGC0000224	yes	yes	yes	no
BGC0000225	yes	no	yes	no
BGC0000226	yes	no	yes	no
BGC0000227	yes	no	yes	no
BGC0000228	yes	no	yes	no
BGC0000229	yes	no	yes	no
BGC0000230	yes	yes	yes	no
BGC0000231	no	no	no	no
BGC0000232	yes	no	yes	no
BGC0000233	yes	no	yes	no
BGC0000234	yes	no	yes	no
BGC0000235	no	no	yes	no
BGC0000236	yes	yes	yes	no
BGC0000237	no	no	yes	no
BGC0000238	yes	no	yes	no
BGC0000239	yes	yes	yes	no
BGC0000240	yes	yes	yes	no
BGC0000241	yes	yes	yes	no
BGC0000242	yes	no	yes	no
BGC0000243	no	no	no	no
BGC0000244	no	no	no	no
BGC0000245	yes	no	yes	no
BGC0000246	yes	no	yes	no
BGC0000247	yes	yes	yes	no
BGC0000248	no	no	no	no
BGC0000249	yes	yes	yes	no
BGC0000250	yes	yes	yes	yes	seq_quality
BGC0000251	yes	yes	yes	yes	no_publication
BGC0000252	yes	no	yes	no
BGC0000253	yes	no	yes	no
BGC0000254	yes	no	yes	no
BGC0000255	yes	yes	yes	no
BGC0000256	yes	yes	yes	no
BGC0000257	yes	no	yes	no
BGC0000258	yes	no	yes	no
BGC0000259	yes	no	yes	no
BGC0000260	yes	yes	yes	no
BGC0000261	no	no	no	no
BGC0000262	yes	no	yes	no
BGC0000263	yes	yes	yes	no
BGC0000264	yes	yes	yes	no
BGC0000265	yes	no	yes	no
BGC0000266	yes	yes	yes	no
BGC0000267	no	yes	yes	no
BGC0000268	yes	no	yes	no
BGC0000269	yes	yes	yes	no
BGC0000270	yes	no	yes	no
BGC0000271	no	no	no	no
BGC0000272	no	yes	no	no
BGC0000273	yes	no	yes	no
BGC0000274	yes	no	yes	no
BGC0000275	yes	no	yes	no
BGC0000276	yes	yes	yes	yes	seq_quality
BGC0000277	yes	no	yes	no
BGC0000278	yes	no	yes	no
BGC0000279	no	no	yes	no
BGC0000280	yes	yes	yes	no
BGC0000281	yes	yes	yes	no
BGC0000282	no	no	no	no
BGC0000283	yes	yes	yes	no
BGC0000284	no	no	no	no
BGC0000285	yes	yes	yes	no
BGC0000286	yes	no	yes	no
BGC0000287	yes	no	yes	no
BGC0000288	yes	no	yes	no
BGC0000289	no	yes	no	no
BGC0000290	yes	no	yes	no
BGC0000291	no	no	no	no
BGC0000292	yes	no	yes	no
BGC0000293	no	no	yes	no
BGC0000294	yes	no	yes	no
BGC0000295	no	no	yes	no
BGC0000296	yes	no	yes	no
BGC0000297	yes	yes	yes	no
BGC0000298	yes	yes	yes	no
BGC0000299	no	yes	yes	no
BGC0000300	yes	no	yes	no
BGC0000301	yes	no	yes	no
BGC0000302	yes	yes	yes	no
BGC0000303	yes	no	yes	no
BGC0000304	yes	no	yes	no
BGC0000305	yes	no	yes	no
BGC0000306	yes	no	yes	no
BGC0000307	yes	no	yes	no
BGC0000308	no	no	no	no
BGC0000309	yes	no	yes	no
BGC0000310	yes	no	yes	no
BGC0000311	yes	no	yes	no
BGC0000312	yes	no	yes	no
BGC0000313	yes	no	yes	no
BGC0000314	yes	yes	yes	no
BGC0000315	yes	yes	yes	no
BGC0000316	yes	no	yes	no
BGC0000317	yes	no	yes	no
BGC0000318	yes	yes	yes	yes	no_publication
BGC0000319	yes	yes	yes	no
BGC0000320	no	yes	yes	no
BGC0000321	yes	no	yes	no
BGC0000322	yes	no	yes	yes	seq_quality
BGC0000323	yes	no	yes	no
BGC0000324	no	no	no	no
BGC0000325	yes	no	yes	no
BGC0000326	yes	no	yes	no
BGC0000327	yes	no	yes	no
BGC0000328	yes	no	yes	no
BGC0000329	no	no	yes	no
BGC0000330	yes	no	yes	no
BGC0000331	no	no	no	no
BGC0000332	yes	no	yes	no
BGC0000333	yes	yes	yes	no
BGC0000334	yes	no	yes	no
BGC0000335	no	no	yes	no
BGC0000336	yes	no	yes	no
BGC0000337	yes	yes	yes	no
BGC0000338	yes	yes	yes	yes	seq_quality
BGC0000339	yes	no	yes	no
BGC0000340	no	no	yes	no
BGC0000341	yes	no	yes	no
BGC0000342	yes	no	yes	no
BGC0000343	yes	no	yes	no
BGC0000344	no	no	no	no
BGC0000345	yes	yes	yes	no
BGC0000346	yes	yes	yes	no
BGC0000347	no	no	no	no
BGC0000348	no	no	yes	no
BGC0000349	no	no	yes	no
BGC0000350	yes	yes	yes	no
BGC0000351	no	no	no	no
BGC0000352	yes	no	yes	no
BGC0000353	yes	no	yes	no
BGC0000354	no	no	yes	no
BGC0000355	yes	yes	yes	no
BGC0000356	yes	yes	yes	no
BGC0000357	no	yes	no	no
BGC0000358	no	yes	yes	yes	no_publication, duplicate_bgc
BGC0000359	no	yes	yes	no
BGC0000360	no	no	yes	no
BGC0000361	yes	yes	yes	no
BGC0000362	yes	no	yes	no
BGC0000363	no	no	no	no
BGC0000364	no	no	no	no
BGC0000365	no	no	no	no
BGC0000366	no	no	yes	no
BGC0000367	yes	yes	yes	no
BGC0000368	no	no	yes	no
BGC0000369	no	yes	no	no
BGC0000370	yes	yes	yes	yes	seq_quality
BGC0000371	yes	no	yes	no
BGC0000372	yes	yes	yes	no
BGC0000373	yes	no	yes	no
BGC0000374	yes	yes	yes	no
BGC0000375	yes	no	yes	no
BGC0000376	no	no	yes	no
BGC0000377	no	no	yes	no
BGC0000378	yes	no	yes	no
BGC0000379	yes	no	yes	no
BGC0000380	yes	no	yes	no
BGC0000381	no	no	no	no
BGC0000382	yes	no	yes	no
BGC0000383	yes	no	yes	no
BGC0000384	yes	yes	yes	no
BGC0000385	yes	no	yes	no
BGC0000386	yes	yes	yes	no
BGC0000387	no	no	no	no
BGC0000388	yes	no	yes	no
BGC0000389	yes	yes	yes	no
BGC0000390	no	no	no	yes	empty_entry
BGC0000391	yes	no	yes	no
BGC0000392	no	no	no	no
BGC0000393	yes	yes	yes	no
BGC0000394	yes	no	yes	no
BGC0000395	yes	yes	yes	no
BGC0000396	yes	no	yes	no
BGC0000397	yes	no	yes	no
BGC0000398	yes	yes	yes	no
BGC0000399	yes	yes	yes	no
BGC0000400	no	no	yes	no
BGC0000401	no	no	no	no
BGC0000402	no	no	no	no
BGC0000403	no	no	no	no
BGC0000404	yes	no	yes	no
BGC0000405	yes	yes	yes	no
BGC0000406	yes	yes	yes	no
BGC0000407	yes	no	yes	no
BGC0000408	yes	no	yes	no
BGC0000409	yes	no	yes	no
BGC0000410	no	yes	yes	no
BGC0000411	no	no	no	no
BGC0000412	yes	no	yes	no
BGC0000413	yes	no	yes	no
BGC0000414	yes	no	yes	no
BGC0000415	yes	yes	yes	no
BGC0000416	yes	yes	yes	no
BGC0000417	no	no	yes	no
BGC0000418	yes	no	yes	no
BGC0000419	yes	yes	yes	no
BGC0000420	yes	no	yes	no
BGC0000421	yes	no	yes	no
BGC0000422	yes	no	yes	no
BGC0000423	no	no	yes	no
BGC0000424	yes	yes	yes	no
BGC0000425	yes	yes	yes	no
BGC0000426	yes	no	yes	no
BGC0000427	yes	yes	yes	no
BGC0000428	yes	no	yes	no
BGC0000429	no	yes	yes	no
BGC0000430	yes	yes	yes	no
BGC0000431	no	yes	no	no
BGC0000432	yes	no	yes	no
BGC0000433	no	yes	yes	no
BGC0000434	yes	no	yes	no
BGC0000435	no	no	no	no
BGC0000436	yes	no	yes	no
BGC0000437	yes	no	yes	no
BGC0000438	no	no	yes	no
BGC0000439	yes	no	yes	no
BGC0000440	yes	yes	yes	no
BGC0000441	yes	no	yes	no
BGC0000442	yes	yes	yes	no
BGC0000443	no	yes	yes	no
BGC0000444	yes	no	yes	no
BGC0000445	yes	no	yes	no
BGC0000446	yes	no	yes	no
BGC0000447	yes	yes	yes	no
BGC0000448	yes	no	yes	no
BGC0000449	no	no	no	no
BGC0000450	yes	yes	yes	no
BGC0000451	no	no	no	no
BGC0000452	yes	yes	yes	no
BGC0000453	yes	yes	yes	no
BGC0000454	yes	no	yes	no
BGC0000455	yes	no	yes	no
BGC0000456	yes	no	yes	yes	seq_quality
BGC0000457	no	no	yes	no
BGC0000458	yes	no	yes	no
BGC0000459	yes	yes	yes	no
BGC0000460	yes	no	yes	no
BGC0000461	yes	no	yes	no
BGC0000462	yes	yes	yes	yes	seq_quality
BGC0000463	yes	yes	yes	no
BGC0000464	yes	yes	yes	no
BGC0000465	yes	no	yes	no
BGC0000466	yes	no	yes	no
BGC0000467	yes	no	yes	no
BGC0000468	yes	yes	yes	no
BGC0000469	yes	no	yes	no
BGC0000470	no	no	yes	no
BGC0000471	no	yes	no	no
BGC0000472	no	yes	yes	no
BGC0000473	yes	yes	yes	no
BGC0000474	yes	yes	yes	no
BGC0000475	yes	no	yes	no
BGC0000476	yes	yes	yes	no
BGC0000477	yes	yes	yes	no
BGC0000478	yes	yes	yes	no
BGC0000479	yes	yes	yes	no
BGC0000480	yes	yes	yes	no
BGC0000481	yes	no	yes	no
BGC0000482	yes	yes	yes	no
BGC0000483	no	yes	yes	no
BGC0000484	no	no	no	no
BGC0000485	no	no	no	no
BGC0000486	no	no	no	no
BGC0000487	no	no	no	no
BGC0000488	no	yes	no	no
BGC0000489	no	no	no	no
BGC0000490	no	no	no	no
BGC0000491	no	no	no	no
BGC0000492	no	no	no	no
BGC0000493	no	no	no	no
BGC0000494	no	no	no	no
BGC0000495	yes	no	yes	no
BGC0000496	no	no	no	no
BGC0000497	no	no	no	no
BGC0000498	no	no	no	no
BGC0000499	no	no	no	no
BGC0000500	no	no	no	no
BGC0000501	no	yes	yes	no
BGC0000502	no	no	no	no
BGC0000503	no	yes	yes	no
BGC0000504	no	no	no	no
BGC0000505	no	no	no	no
BGC0000506	yes	yes	yes	no
BGC0000507	no	no	no	no
BGC0000508	yes	no	yes	no
BGC0000509	no	yes	yes	no
BGC0000510	no	no	no	no
BGC0000511	yes	yes	yes	no
BGC0000512	no	no	no	yes	empty_entry
BGC0000513	no	yes	no	no
BGC0000514	yes	no	yes	no
BGC0000515	no	yes	no	no
BGC0000516	no	yes	no	no
BGC0000517	no	yes	no	no
BGC0000518	no	no	no	no
BGC0000519	no	yes	no	no
BGC0000520	no	yes	no	no
BGC0000521	no	no	yes	no
BGC0000522	no	no	yes	no
BGC0000523	no	no	yes	no
BGC0000524	no	no	no	yes	empty_entry
BGC0000525	no	no	no	no
BGC0000526	no	yes	no	no
BGC0000527	yes	no	yes	no
BGC0000528	no	no	yes	no
BGC0000529	yes	yes	yes	no
BGC0000530	no	no	no	no
BGC0000531	no	no	no	no
BGC0000532	no	no	no	no
BGC0000533	no	no	no	no
BGC0000534	no	no	no	no
BGC0000535	yes	yes	yes	no
BGC0000536	no	no	no	no
BGC0000537	no	no	no	no
BGC0000538	no	no	no	no
BGC0000539	no	no	yes	no
BGC0000540	no	no	no	no
BGC0000541	no	no	no	no
BGC0000542	no	no	no	no
BGC0000543	yes	no	yes	no
BGC0000544	yes	yes	yes	no
BGC0000545	no	no	no	no
BGC0000546	no	yes	no	no
BGC0000547	no	no	no	no
BGC0000548	no	no	yes	no
BGC0000549	no	no	yes	no
BGC0000550	no	no	no	no
BGC0000551	yes	yes	yes	no
BGC0000552	no	no	no	no
BGC0000553	no	yes	no	no
BGC0000554	no	yes	no	no
BGC0000555	no	no	no	no
BGC0000556	no	no	no	no
BGC0000557	no	no	no	no
BGC0000558	no	no	no	no
BGC0000559	yes	yes	yes	no
BGC0000560	no	no	no	no
BGC0000561	no	no	no	no
BGC0000562	no	no	no	no
BGC0000563	no	yes	no	no
BGC0000564	no	yes	no	no
BGC0000565	no	no	yes	no
BGC0000566	no	yes	no	no
BGC0000567	no	no	no	no
BGC0000568	no	no	no	no
BGC0000569	no	yes	no	no
BGC0000570	no	no	no	no
BGC0000571	no	no	no	no
BGC0000572	no	no	no	no
BGC0000573	no	no	no	no
BGC0000574	no	no	no	no
BGC0000575	yes	no	yes	no
BGC0000576	no	no	no	no
BGC0000577	no	no	no	no
BGC0000578	no	yes	no	no
BGC0000579	no	yes	no	no
BGC0000580	no	no	no	no
BGC0000581	yes	no	yes	no
BGC0000582	yes	yes	yes	no
BGC0000583	yes	yes	yes	no
BGC0000584	no	no	no	no
BGC0000585	no	no	yes	no
BGC0000586	no	no	no	no
BGC0000587	no	no	no	no
BGC0000588	no	no	no	no
BGC0000589	no	no	no	no
BGC0000590	no	no	no	no
BGC0000591	yes	no	yes	no
BGC0000592	yes	yes	yes	no
BGC0000593	yes	yes	yes	no
BGC0000594	no	no	no	no
BGC0000595	no	yes	no	no
BGC0000596	no	no	no	no
BGC0000597	no	yes	no	no
BGC0000598	yes	yes	yes	no
BGC0000599	no	no	no	no
BGC0000600	no	no	no	no
BGC0000601	no	yes	no	no
BGC0000602	yes	no	yes	no
BGC0000603	yes	yes	yes	no
BGC0000604	yes	yes	yes	no
BGC0000605	yes	no	yes	no
BGC0000606	no	no	no	no
BGC0000607	yes	no	yes	no
BGC0000608	yes	no	yes	no
BGC0000609	yes	no	yes	no
BGC0000610	yes	no	yes	no
BGC0000611	yes	no	yes	no
BGC0000612	yes	yes	yes	no
BGC0000613	yes	yes	yes	no
BGC0000614	yes	no	yes	no
BGC0000615	no	yes	yes	no
BGC0000616	no	yes	no	no
BGC0000617	no	no	no	no
BGC0000618	no	no	yes	no
BGC0000619	no	no	no	no
BGC0000620	no	no	no	no
BGC0000621	yes	no	yes	no
BGC0000622	no	no	no	no
BGC0000623	no	no	no	no
BGC0000624	no	no	no	no
BGC0000625	no	no	yes	no
BGC0000626	no	no	no	no
BGC0000627	yes	no	yes	no
BGC0000628	yes	yes	yes	no
BGC0000629	yes	yes	yes	yes	seq_quality
BGC0000630	yes	no	yes	no
BGC0000631	yes	yes	yes	no
BGC0000632	no	no	yes	no
BGC0000633	yes	no	yes	no
BGC0000634	yes	no	yes	no
BGC0000635	yes	no	yes	no
BGC0000636	yes	no	yes	no
BGC0000637	yes	no	yes	no
BGC0000638	yes	no	yes	no
BGC0000639	yes	no	yes	no
BGC0000640	yes	no	yes	no
BGC0000641	yes	no	yes	no
BGC0000642	yes	no	yes	no
BGC0000643	yes	no	yes	no
BGC0000644	yes	no	yes	no
BGC0000645	yes	no	yes	no
BGC0000646	yes	no	yes	no
BGC0000647	yes	no	yes	no
BGC0000648	yes	no	yes	no
BGC0000649	yes	no	yes	no
BGC0000650	yes	no	yes	no
BGC0000651	yes	no	yes	no
BGC0000652	yes	no	yes	no
BGC0000653	yes	no	yes	no
BGC0000654	no	yes	yes	no
BGC0000655	yes	no	yes	no
BGC0000656	yes	no	yes	no
BGC0000657	yes	yes	yes	no
BGC0000658	yes	no	yes	no
BGC0000659	yes	no	yes	no
BGC0000660	yes	no	yes	no
BGC0000661	yes	yes	yes	no
BGC0000662	no	no	no	no
BGC0000663	yes	no	yes	no
BGC0000664	yes	no	yes	no
BGC0000665	yes	yes	yes	no
BGC0000666	yes	no	yes	no
BGC0000667	yes	no	yes	no
BGC0000668	yes	no	yes	no
BGC0000669	yes	no	yes	no
BGC0000670	yes	no	yes	no
BGC0000671	yes	no	yes	no
BGC0000672	yes	no	yes	no
BGC0000673	yes	no	yes	no
BGC0000674	yes	no	yes	no
BGC0000675	yes	no	yes	no
BGC0000676	yes	no	yes	no
BGC0000677	yes	no	yes	no
BGC0000678	yes	no	yes	no
BGC0000679	yes	no	yes	no
BGC0000680	yes	no	yes	yes	seq_quality
BGC0000681	no	no	no	yes	empty_entry
BGC0000682	yes	no	yes	no
BGC0000683	no	no	yes	no
BGC0000684	no	no	yes	no
BGC0000685	no	no	yes	no
BGC0000686	yes	no	yes	no
BGC0000687	yes	no	yes	no
BGC0000688	yes	no	yes	no
BGC0000689	yes	no	yes	no
BGC0000690	yes	no	yes	no
BGC0000691	yes	no	yes	no
BGC0000692	yes	yes	yes	no
BGC0000693	yes	no	yes	no
BGC0000694	yes	yes	yes	no
BGC0000695	yes	yes	yes	no
BGC0000696	yes	yes	yes	no
BGC0000697	yes	yes	yes	yes	duplicate_bgc
BGC0000698	yes	no	yes	no
BGC0000699	yes	yes	yes	no
BGC0000700	yes	yes	yes	no
BGC0000701	no	no	yes	no
BGC0000702	yes	no	yes	no
BGC0000703	yes	no	yes	no
BGC0000704	yes	no	yes	no
BGC0000705	yes	yes	yes	no
BGC0000706	yes	no	yes	no
BGC0000707	yes	no	yes	no
BGC0000708	yes	yes	yes	no
BGC0000709	yes	yes	yes	no
BGC0000710	yes	yes	yes	yes	duplicate_bgc
BGC0000711	yes	no	yes	no
BGC0000712	yes	yes	yes	no
BGC0000713	yes	no	yes	no
BGC0000714	yes	no	yes	no
BGC0000715	yes	no	yes	no
BGC0000716	yes	no	yes	no
BGC0000717	yes	yes	yes	yes	no_publication, duplicate_bgc
BGC0000718	yes	yes	yes	yes	duplicate_bgc
BGC0000719	yes	no	yes	no
BGC0000720	yes	no	yes	no
BGC0000721	yes	yes	yes	no
BGC0000722	yes	yes	yes	no
BGC0000723	yes	no	yes	no
BGC0000724	yes	no	yes	no
BGC0000725	yes	yes	yes	no
BGC0000726	yes	yes	yes	yes	see_comments
BGC0000727	no	yes	no	no
BGC0000728	yes	no	yes	no
BGC0000729	yes	no	yes	no
BGC0000730	yes	no	yes	no
BGC0000731	yes	no	yes	no
BGC0000732	no	no	no	no
BGC0000733	yes	no	yes	no
BGC0000734	no	no	no	no
BGC0000735	no	no	no	no
BGC0000736	no	no	no	no
BGC0000737	no	no	no	no
BGC0000738	no	no	no	no
BGC0000739	no	no	no	no
BGC0000740	yes	no	yes	no
BGC0000741	yes	no	yes	no
BGC0000742	yes	no	yes	no
BGC0000743	yes	no	yes	no
BGC0000744	yes	no	yes	no
BGC0000745	yes	no	yes	no
BGC0000746	yes	no	yes	no
BGC0000747	yes	no	yes	no
BGC0000748	yes	no	yes	no
BGC0000749	no	no	no	no
BGC0000750	yes	yes	yes	yes	see_comments, no_publication
BGC0000751	yes	no	yes	no
BGC0000752	yes	no	yes	no
BGC0000753	yes	no	yes	no
BGC0000754	no	no	no	no
BGC0000755	no	no	no	no
BGC0000756	no	no	no	no
BGC0000757	no	no	no	no
BGC0000758	no	yes	no	no
BGC0000759	no	no	no	no
BGC0000760	no	yes	no	no
BGC0000761	no	no	no	no
BGC0000762	no	no	no	no
BGC0000763	no	yes	no	no
BGC0000764	no	no	no	no
BGC0000765	no	no	no	no
BGC0000766	no	no	no	no
BGC0000767	no	no	no	no
BGC0000768	no	no	no	no
BGC0000769	no	no	no	no
BGC0000770	no	yes	no	no
BGC0000771	no	yes	no	yes	no_publication, duplicate_bgc
BGC0000772	yes	no	yes	no
BGC0000773	yes	no	yes	no
BGC0000774	no	yes	no	no
BGC0000775	yes	yes	yes	no
BGC0000776	yes	no	yes	no
BGC0000777	yes	no	yes	no
BGC0000778	no	no	no	no
BGC0000779	no	no	no	no
BGC0000780	no	no	no	no
BGC0000781	no	no	no	no
BGC0000782	no	no	no	no
BGC0000783	no	no	no	no
BGC0000784	no	no	no	no
BGC0000785	no	yes	no	no
BGC0000786	no	no	no	no
BGC0000787	no	yes	no	no
BGC0000788	no	no	no	no
BGC0000789	no	no	no	no
BGC0000790	no	yes	no	no
BGC0000791	no	no	no	no
BGC0000792	no	no	no	no
BGC0000793	no	yes	no	no
BGC0000794	no	no	no	no
BGC0000795	no	no	no	no
BGC0000796	no	no	no	no
BGC0000797	no	no	no	no
BGC0000798	yes	no	yes	no
BGC0000799	no	no	no	no
BGC0000800	yes	no	yes	no
BGC0000801	no	no	no	no
BGC0000802	no	no	no	no
BGC0000803	no	no	no	no
BGC0000804	no	no	yes	no
BGC0000805	yes	yes	yes	no
BGC0000806	no	no	no	no
BGC0000807	no	no	no	no
BGC0000808	no	yes	no	yes	seq_quality
BGC0000809	yes	no	yes	no
BGC0000810	yes	no	yes	no
BGC0000811	yes	no	yes	no
BGC0000812	yes	no	yes	no
BGC0000813	yes	no	yes	no
BGC0000814	yes	no	yes	no
BGC0000815	no	no	no	no
BGC0000816	yes	yes	yes	no
BGC0000817	yes	no	yes	no
BGC0000818	yes	no	yes	no
BGC0000819	yes	yes	yes	no
BGC0000820	yes	no	yes	no
BGC0000821	yes	yes	yes	no
BGC0000822	yes	no	yes	no
BGC0000823	yes	no	yes	no
BGC0000824	yes	yes	yes	yes	seq_quality
BGC0000825	yes	no	yes	no
BGC0000826	yes	no	yes	no
BGC0000827	yes	yes	yes	no
BGC0000828	yes	yes	yes	yes	no_publication, duplicate_bgc
BGC0000829	no	yes	no	no
BGC0000830	yes	yes	yes	no
BGC0000831	yes	yes	yes	no
BGC0000832	yes	yes	yes	no
BGC0000833	yes	yes	yes	no
BGC0000834	yes	yes	yes	no
BGC0000835	yes	no	yes	no
BGC0000836	yes	no	yes	no
BGC0000837	yes	no	yes	no
BGC0000838	yes	no	yes	no
BGC0000839	yes	no	yes	no
BGC0000840	yes	no	yes	no
BGC0000841	yes	no	yes	no
BGC0000842	no	no	no	no
BGC0000843	yes	yes	yes	no
BGC0000844	yes	no	yes	no
BGC0000845	yes	yes	yes	no
BGC0000846	yes	yes	yes	no
BGC0000847	yes	no	yes	no
BGC0000848	yes	no	yes	no
BGC0000849	yes	yes	yes	no
BGC0000850	no	no	yes	no
BGC0000851	yes	yes	yes	no
BGC0000852	yes	no	yes	no
BGC0000853	yes	no	yes	no
BGC0000854	yes	no	yes	no
BGC0000855	yes	yes	yes	no
BGC0000856	yes	yes	yes	no
BGC0000857	yes	no	yes	no
BGC0000858	yes	yes	yes	no
BGC0000859	yes	yes	yes	no
BGC0000860	yes	yes	yes	no
BGC0000861	yes	no	yes	no
BGC0000862	yes	no	yes	no
BGC0000863	yes	yes	yes	no
BGC0000864	no	yes	no	no
BGC0000865	yes	no	yes	no
BGC0000866	no	no	no	no
BGC0000867	no	no	no	no
BGC0000868	no	no	no	no
BGC0000869	no	no	no	no
BGC0000870	no	no	no	no
BGC0000871	yes	no	yes	no
BGC0000872	yes	no	yes	no
BGC0000873	yes	no	yes	no
BGC0000874	yes	no	yes	no
BGC0000875	yes	yes	yes	yes	seq_quality
BGC0000876	yes	no	yes	no
BGC0000877	yes	no	yes	no
BGC0000878	yes	no	yes	no
BGC0000879	yes	no	yes	no
BGC0000880	yes	yes	yes	no
BGC0000881	yes	yes	yes	no
BGC0000882	yes	no	yes	no
BGC0000883	yes	no	yes	no
BGC0000884	yes	no	yes	no
BGC0000885	yes	no	yes	no
BGC0000886	no	no	no	no
BGC0000887	yes	yes	yes	no
BGC0000888	yes	no	yes	no
BGC0000889	no	yes	yes	no
BGC0000890	yes	yes	yes	no
BGC0000891	yes	yes	yes	no
BGC0000892	yes	yes	yes	no
BGC0000893	yes	no	yes	no
BGC0000894	yes	no	yes	no
BGC0000895	yes	no	yes	no
BGC0000896	yes	no	yes	no
BGC0000897	no	no	no	no
BGC0000898	yes	no	yes	no
BGC0000899	yes	yes	yes	no
BGC0000900	yes	yes	yes	no
BGC0000901	yes	yes	yes	no
BGC0000902	yes	no	yes	no
BGC0000903	no	no	no	no
BGC0000904	yes	no	yes	no
BGC0000905	yes	no	yes	no
BGC0000906	yes	no	yes	no
BGC0000907	yes	no	yes	no
BGC0000908	yes	no	yes	no
BGC0000909	yes	no	yes	no
BGC0000910	yes	no	yes	no
BGC0000911	yes	no	yes	no
BGC0000912	yes	no	yes	no
BGC0000913	yes	no	yes	no
BGC0000914	yes	no	yes	no
BGC0000915	yes	no	yes	no
BGC0000916	yes	no	yes	no
BGC0000917	yes	yes	yes	no
BGC0000918	no	no	no	no
BGC0000919	yes	no	yes	no
BGC0000920	no	no	no	no
BGC0000921	yes	yes	yes	no
BGC0000922	no	no	no	no
BGC0000923	no	no	yes	no
BGC0000924	yes	no	yes	no
BGC0000925	no	no	yes	no
BGC0000926	yes	no	yes	no
BGC0000927	yes	no	yes	yes	seq_quality
BGC0000928	no	no	no	no
BGC0000929	yes	yes	yes	no
BGC0000930	yes	no	yes	no
BGC0000931	yes	no	yes	no
BGC0000932	no	no	no	no
BGC0000933	no	no	yes	no
BGC0000934	yes	no	yes	no
BGC0000935	yes	yes	yes	no
BGC0000936	yes	no	yes	no
BGC0000937	no	no	yes	no
BGC0000938	yes	yes	yes	no
BGC0000939	yes	no	yes	no
BGC0000940	yes	yes	yes	no
BGC0000941	yes	no	yes	no
BGC0000942	yes	no	yes	no
BGC0000943	no	no	no	no
BGC0000944	yes	yes	yes	no
BGC0000945	yes	yes	yes	yes	seq_quality
BGC0000946	yes	no	yes	no
BGC0000947	yes	no	yes	no
BGC0000948	yes	yes	yes	no
BGC0000949	yes	no	yes	no
BGC0000950	yes	yes	yes	no
BGC0000951	yes	no	yes	no
BGC0000952	yes	yes	yes	yes	seq_quality
BGC0000953	yes	no	yes	no
BGC0000954	yes	no	yes	no
BGC0000955	no	yes	yes	no
BGC0000956	yes	no	yes	no
BGC0000957	yes	yes	yes	no
BGC0000958	yes	yes	yes	no
BGC0000959	yes	yes	yes	no
BGC0000960	yes	no	yes	no
BGC0000961	yes	no	yes	no
BGC0000962	yes	yes	yes	no
BGC0000963	yes	yes	yes	no
BGC0000964	yes	yes	yes	no
BGC0000965	yes	yes	yes	no
BGC0000966	yes	no	yes	no
BGC0000967	yes	yes	yes	no
BGC0000968	yes	no	yes	no
BGC0000969	yes	yes	yes	no
BGC0000970	yes	yes	yes	no
BGC0000971	yes	yes	yes	no
BGC0000972	yes	yes	yes	no
BGC0000973	yes	yes	yes	no
BGC0000974	yes	no	yes	no
BGC0000975	yes	yes	yes	no
BGC0000976	yes	yes	yes	no
BGC0000977	yes	no	yes	no
BGC0000978	yes	yes	yes	no
BGC0000979	yes	no	yes	no
BGC0000980	yes	no	yes	no
BGC0000981	yes	no	yes	no
BGC0000982	yes	no	yes	no
BGC0000983	yes	no	yes	no
BGC0000984	yes	no	yes	no
BGC0000985	yes	no	yes	no
BGC0000986	no	no	no	no
BGC0000987	no	no	no	yes	empty_entry
BGC0000988	yes	no	yes	no
BGC0000989	yes	no	yes	no
BGC0000990	yes	yes	yes	no
BGC0000991	yes	no	yes	no
BGC0000992	yes	no	yes	no
BGC0000993	yes	yes	yes	no
BGC0000994	yes	no	yes	no
BGC0000995	yes	no	yes	no
BGC0000996	yes	no	yes	no
BGC0000997	yes	no	yes	no
BGC0000998	no	no	no	no
BGC0000999	no	no	no	no
BGC0001000	yes	yes	yes	no
BGC0001001	yes	yes	yes	no
BGC0001002	no	no	yes	no
BGC0001003	yes	yes	yes	no
BGC0001004	yes	no	yes	no
BGC0001005	no	yes	no	no
BGC0001006	yes	yes	yes	no
BGC0001007	yes	yes	yes	no
BGC0001008	no	yes	yes	no
BGC0001009	yes	no	yes	no
BGC0001010	yes	no	yes	no
BGC0001011	yes	no	yes	no
BGC0001012	yes	no	yes	no
BGC0001013	yes	yes	yes	no
BGC0001014	yes	yes	yes	no
BGC0001015	yes	no	yes	no
BGC0001016	yes	yes	yes	no
BGC0001017	yes	yes	yes	no
BGC0001018	yes	no	yes	no
BGC0001019	yes	yes	yes	no
BGC0001020	yes	no	yes	no
BGC0001021	yes	no	yes	no
BGC0001022	yes	no	yes	no
BGC0001023	yes	no	yes	no
BGC0001024	yes	no	yes	no
BGC0001025	yes	no	yes	no
BGC0001026	no	no	yes	no
BGC0001027	no	no	yes	no
BGC0001028	yes	yes	yes	no
BGC0001029	no	yes	yes	no
BGC0001030	yes	no	yes	no
BGC0001031	no	no	yes	no
BGC0001032	no	no	no	no
BGC0001033	no	no	no	no
BGC0001034	yes	yes	yes	no
BGC0001035	yes	yes	yes	no
BGC0001036	no	no	yes	no
BGC0001037	yes	yes	yes	no
BGC0001038	yes	yes	yes	no
BGC0001039	yes	no	yes	no
BGC0001040	yes	no	yes	no
BGC0001041	yes	no	yes	no
BGC0001042	yes	no	yes	no
BGC0001043	no	no	no	no
BGC0001044	yes	no	yes	no
BGC0001045	yes	yes	yes	no
BGC0001046	yes	no	yes	no
BGC0001047	yes	no	yes	no
BGC0001048	yes	yes	yes	no
BGC0001049	no	yes	yes	no
BGC0001050	no	no	yes	no
BGC0001051	yes	no	yes	no
BGC0001052	yes	no	yes	no
BGC0001053	yes	no	yes	no
BGC0001054	yes	no	yes	no
BGC0001055	yes	no	yes	no
BGC0001056	yes	no	yes	no
BGC0001057	yes	no	yes	no
BGC0001058	yes	yes	yes	no
BGC0001059	yes	no	yes	no
BGC0001060	yes	no	yes	no
BGC0001061	yes	no	yes	no
BGC0001062	no	no	yes	no
BGC0001063	yes	no	yes	no
BGC0001064	yes	yes	yes	no
BGC0001065	yes	no	yes	no
BGC0001066	yes	yes	yes	no
BGC0001067	yes	no	yes	no
BGC0001068	yes	no	yes	no
BGC0001069	yes	no	yes	no
BGC0001070	yes	no	yes	no
BGC0001071	yes	no	yes	no
BGC0001072	yes	yes	yes	no
BGC0001073	no	no	yes	no
BGC0001074	yes	no	yes	no
BGC0001075	yes	no	yes	no
BGC0001076	yes	no	yes	no
BGC0001077	no	no	no	no
BGC0001078	yes	no	yes	no
BGC0001079	yes	yes	yes	no
BGC0001080	yes	yes	yes	no
BGC0001081	yes	yes	yes	yes	seq_quality
BGC0001082	yes	yes	yes	no
BGC0001083	yes	yes	yes	no
BGC0001084	yes	no	yes	no
BGC0001085	yes	no	yes	no
BGC0001086	no	no	no	yes	seq_quality
BGC0001087	no	no	no	yes	seq_quality
BGC0001088	no	no	yes	no
BGC0001089	yes	no	yes	no
BGC0001090	yes	yes	yes	no
BGC0001091	yes	no	yes	no
BGC0001092	yes	no	yes	yes	seq_quality
BGC0001093	yes	no	yes	no
BGC0001094	yes	no	yes	no
BGC0001095	yes	no	yes	no
BGC0001096	yes	no	yes	no
BGC0001097	no	no	no	yes	empty_entry
BGC0001098	yes	no	yes	no
BGC0001099	yes	yes	yes	no
BGC0001100	yes	no	yes	no
BGC0001101	yes	yes	yes	no
BGC0001102	yes	yes	yes	no
BGC0001103	yes	no	yes	no
BGC0001104	yes	no	yes	no
BGC0001105	yes	yes	yes	no
BGC0001106	yes	no	yes	no
BGC0001107	yes	no	yes	yes	seq_quality
BGC0001108	yes	yes	yes	no
BGC0001109	yes	yes	yes	no
BGC0001110	yes	yes	yes	no
BGC0001111	yes	no	yes	no
BGC0001112	yes	no	yes	no
BGC0001113	yes	no	yes	no
BGC0001114	yes	yes	yes	no
BGC0001115	yes	no	yes	no
BGC0001116	yes	no	yes	no
BGC0001117	no	yes	yes	no
BGC0001118	yes	yes	yes	no
BGC0001119	no	no	yes	no
BGC0001120	no	yes	yes	no
BGC0001121	yes	yes	yes	yes	duplicate_bgc
BGC0001122	yes	no	yes	no
BGC0001123	yes	yes	yes	no
BGC0001124	no	yes	yes	no
BGC0001125	yes	no	yes	no
BGC0001126	yes	no	yes	no
BGC0001127	no	no	yes	no
BGC0001128	no	no	no	no
BGC0001129	yes	yes	yes	yes	no_gbk
BGC0001130	yes	no	yes	no
BGC0001131	yes	yes	yes	no
BGC0001132	yes	no	yes	no
BGC0001133	yes	yes	yes	no
BGC0001134	yes	yes	yes	no
BGC0001135	yes	yes	yes	no
BGC0001136	yes	yes	yes	no
BGC0001137	yes	yes	yes	no
BGC0001138	yes	yes	yes	no
BGC0001139	no	no	no	yes	empty_entry
BGC0001140	yes	yes	yes	no
BGC0001141	yes	yes	yes	no
BGC0001142	no	no	yes	no
BGC0001143	no	no	yes	no
BGC0001144	no	yes	yes	no
BGC0001145	yes	yes	yes	no
BGC0001146	yes	yes	yes	no
BGC0001147	yes	yes	yes	yes	seq_quality
BGC0001148	no	yes	yes	no
BGC0001149	no	yes	no	no
BGC0001150	yes	yes	yes	no
BGC0001151	yes	no	yes	no
BGC0001152	no	yes	yes	no
BGC0001153	yes	yes	yes	no
BGC0001154	yes	yes	yes	no
BGC0001155	yes	yes	yes	no
BGC0001156	yes	yes	yes	no
BGC0001157	yes	yes	yes	no
BGC0001158	yes	yes	yes	yes	seq_quality
BGC0001159	yes	no	yes	no
BGC0001160	yes	yes	yes	no
BGC0001161	yes	yes	yes	no
BGC0001162	yes	no	yes	no
BGC0001163	yes	no	yes	no
BGC0001164	yes	yes	yes	no
BGC0001165	yes	yes	yes	no
BGC0001166	yes	yes	yes	no
BGC0001167	no	yes	no	no
BGC0001168	no	no	no	no
BGC0001169	yes	yes	yes	no
BGC0001170	no	yes	no	no
BGC0001171	no	yes	no	no
BGC0001172	yes	yes	yes	no
BGC0001173	no	yes	no	no
BGC0001174	yes	yes	yes	no
BGC0001175	no	no	no	yes	empty_entry
BGC0001176	yes	yes	yes	no
BGC0001177	yes	yes	yes	no
BGC0001178	yes	no	yes	no
BGC0001179	yes	no	yes	no
BGC0001180	yes	yes	yes	yes	seq_quality
BGC0001181	no	yes	yes	no
BGC0001182	yes	yes	yes	no
BGC0001183	no	yes	yes	no
BGC0001184	yes	yes	yes	no
BGC0001185	yes	yes	yes	no
BGC0001186	no	yes	yes	no
BGC0001187	yes	no	yes	no
BGC0001188	no	no	no	no
BGC0001189	no	no	yes	no
BGC0001190	yes	no	yes	no
BGC0001191	no	no	no	no
BGC0001192	yes	no	yes	no
BGC0001193	yes	no	yes	no
BGC0001194	yes	no	yes	no
BGC0001195	no	no	yes	no
BGC0001196	no	no	yes	no
BGC0001197	no	no	yes	no
BGC0001198	no	no	yes	no
BGC0001199	no	no	yes	no
BGC0001200	yes	no	yes	no
BGC0001201	yes	no	yes	no
BGC0001202	no	no	no	no
BGC0001203	no	no	no	no
BGC0001204	yes	no	yes	no
BGC0001205	yes	no	yes	no
BGC0001206	yes	no	yes	no
BGC0001207	yes	no	yes	no
BGC0001208	yes	yes	yes	yes	seq_quality
BGC0001209	yes	no	yes	no
BGC0001210	no	no	no	no
BGC0001211	no	no	no	no
BGC0001212	yes	yes	yes	no
BGC0001213	no	no	yes	no
BGC0001214	no	no	yes	no
BGC0001215	no	no	yes	no
BGC0001216	no	no	no	no
BGC0001217	no	no	no	no
BGC0001218	no	no	yes	no
BGC0001219	yes	no	yes	no
BGC0001220	no	yes	yes	no
BGC0001221	yes	yes	yes	no
BGC0001222	no	no	no	no
BGC0001223	no	no	no	no
BGC0001224	no	no	no	no
BGC0001225	yes	no	yes	no
BGC0001226	no	yes	no	yes	seq_quality
BGC0001227	no	yes	no	no
BGC0001228	yes	yes	yes	no
BGC0001229	no	yes	no	no
BGC0001230	yes	yes	yes	no
BGC0001231	yes	yes	yes	no
BGC0001232	no	yes	yes	yes	seq_quality
BGC0001233	no	yes	yes	no
BGC0001234	no	yes	no	yes	seq_quality
BGC0001235	no	no	yes	no
BGC0001236	no	yes	no	no
BGC0001237	no	yes	yes	no
BGC0001238	yes	no	yes	no
BGC0001239	yes	no	yes	no
BGC0001240	yes	no	yes	no
BGC0001241	yes	no	yes	no
BGC0001242	yes	no	yes	no
BGC0001243	yes	no	yes	yes	seq_quality
BGC0001244	yes	no	yes	no
BGC0001245	yes	no	yes	no
BGC0001246	no	no	yes	no
BGC0001247	yes	no	yes	yes	seq_quality
BGC0001248	yes	no	yes	no
BGC0001249	yes	no	yes	no
BGC0001250	no	no	yes	no
BGC0001251	no	no	no	no
BGC0001252	no	no	yes	no
BGC0001253	no	no	yes	yes	seq_quality
BGC0001254	no	no	yes	no
BGC0001255	yes	no	yes	no
BGC0001256	yes	no	yes	yes	seq_quality
BGC0001257	yes	no	yes	no
BGC0001258	yes	no	yes	no
BGC0001259	yes	no	yes	yes	seq_quality
BGC0001260	yes	no	yes	no
BGC0001261	yes	no	yes	no
BGC0001262	yes	no	yes	no
BGC0001263	yes	no	yes	yes	seq_quality
BGC0001264	yes	no	yes	no
BGC0001265	yes	no	yes	no
BGC0001266	no	no	yes	no
BGC0001267	yes	no	yes	no
BGC0001268	yes	no	yes	no
BGC0001269	yes	no	yes	yes	seq_quality
BGC0001270	no	no	yes	yes	seq_quality
BGC0001271	yes	no	yes	yes	seq_quality
BGC0001272	yes	no	yes	yes	seq_quality, duplicate_bgc
BGC0001273	yes	no	yes	no
BGC0001274	yes	no	yes	yes	seq_quality
BGC0001275	yes	no	yes	no
BGC0001276	yes	no	yes	no
BGC0001277	yes	no	yes	no
BGC0001278	yes	no	yes	no
BGC0001279	yes	no	yes	yes	seq_quality
BGC0001280	yes	no	yes	no
BGC0001281	yes	no	yes	no
BGC0001282	yes	no	yes	yes	seq_quality
BGC0001283	no	yes	no	no
BGC0001284	no	yes	no	no
BGC0001285	no	no	yes	no
BGC0001286	yes	no	yes	no
BGC0001287	yes	no	yes	no
BGC0001288	yes	no	yes	no
BGC0001289	no	no	no	no
BGC0001290	yes	no	yes	no
BGC0001291	no	no	no	no
BGC0001292	yes	no	yes	no
BGC0001293	yes	no	yes	no
BGC0001294	no	no	yes	no
BGC0001295	yes	no	yes	no
BGC0001296	no	no	yes	no
BGC0001297	no	no	no	no
BGC0001298	no	no	no	no
BGC0001299	yes	no	yes	no
BGC0001300	no	no	yes	no
BGC0001301	no	no	no	no
BGC0001302	yes	no	yes	no
BGC0001303	no	no	yes	no
BGC0001304	yes	no	yes	no
BGC0001305	no	no	yes	no
BGC0001306	no	yes	no	no
BGC0001307	no	no	no	no
BGC0001308	no	no	no	yes	seq_quality
BGC0001309	no	no	yes	yes	seq_quality
BGC0001310	yes	no	yes	no
BGC0001311	no	yes	no	no
BGC0001312	yes	no	yes	no
BGC0001313	no	no	no	no
BGC0001314	yes	no	yes	no
BGC0001315	no	yes	no	no
BGC0001316	no	yes	yes	no
BGC0001317	no	yes	yes	no
BGC0001318	no	no	yes	no
BGC0001319	no	yes	yes	yes	seq_quality
BGC0001320	no	yes	yes	yes	seq_quality
BGC0001321	no	no	no	no
BGC0001322	yes	no	yes	no
BGC0001323	no	no	no	no
BGC0001324	no	no	no	no
BGC0001325	yes	yes	yes	no
BGC0001326	no	no	no	yes	empty_entry
BGC0001327	yes	yes	yes	no
BGC0001328	yes	yes	yes	no
BGC0001329	yes	yes	yes	no
BGC0001330	yes	yes	yes	no
BGC0001331	yes	yes	yes	no
BGC0001332	no	yes	yes	no
BGC0001333	yes	no	yes	no
BGC0001334	yes	no	yes	no
BGC0001335	yes	no	yes	no
BGC0001336	yes	no	yes	no
BGC0001337	yes	no	yes	no
BGC0001338	no	no	yes	no
BGC0001339	no	no	yes	no
BGC0001340	yes	no	yes	no
BGC0001341	yes	no	yes	no
BGC0001342	yes	no	yes	no
BGC0001343	yes	no	yes	no
BGC0001344	yes	no	yes	no
BGC0001345	yes	no	yes	no
BGC0001346	yes	no	yes	no
BGC0001347	yes	yes	yes	yes	seq_quality
BGC0001348	yes	yes	yes	no
BGC0001349	yes	no	yes	no
BGC0001350	yes	no	yes	no
BGC0001351	yes	no	yes	yes	seq_quality
BGC0001352	yes	no	yes	yes	seq_quality
BGC0001353	yes	no	yes	yes	seq_quality
BGC0001354	yes	no	yes	yes	seq_quality
BGC0001355	yes	no	yes	yes	seq_quality
BGC0001356	no	no	no	no
BGC0001357	yes	no	yes	no
BGC0001358	yes	no	yes	no
BGC0001359	yes	no	yes	yes	seq_quality
BGC0001360	yes	no	yes	no
BGC0001361	yes	no	yes	no
BGC0001362	yes	no	yes	no
BGC0001363	no	no	no	no
BGC0001364	no	no	no	no
BGC0001365	no	no	no	no
BGC0001366	yes	no	yes	no
BGC0001367	yes	no	yes	no
BGC0001368	yes	no	yes	no
BGC0001369	yes	no	yes	no
BGC0001370	yes	no	yes	no
BGC0001371	yes	no	yes	no
BGC0001372	no	no	no	no
BGC0001373	yes	no	yes	no
BGC0001374	yes	no	yes	no
BGC0001375	yes	no	yes	no
BGC0001376	yes	no	yes	no
BGC0001377	yes	no	yes	no
BGC0001378	no	no	no	no
BGC0001379	yes	no	yes	no
BGC0001380	no	yes	no	no
BGC0001381	yes	no	yes	no
BGC0001382	no	yes	no	yes	no_publication
BGC0001383	yes	no	yes	no
BGC0001384	yes	no	yes	no
BGC0001385	yes	no	yes	yes	duplicate_bgc
BGC0001386	yes	no	yes	no
BGC0001387	yes	no	yes	no
BGC0001388	no	no	no	no
BGC0001389	no	no	no	no
BGC0001390	yes	no	yes	no
BGC0001391	no	no	no	no
BGC0001392	no	no	no	no
BGC0001393	no	no	yes	no
BGC0001394	yes	no	yes	no
BGC0001395	yes	no	yes	no
BGC0001396	yes	no	yes	no
BGC0001397	no	no	yes	no
BGC0001398	yes	no	yes	yes	seq_quality
BGC0001399	yes	no	yes	no
BGC0001400	yes	no	yes	no
BGC0001401	yes	no	yes	yes	seq_quality
BGC0001402	yes	no	yes	no
BGC0001403	yes	no	yes	no
BGC0001404	no	no	yes	no
BGC0001405	yes	no	yes	no
BGC0001406	yes	no	yes	no
BGC0001407	no	no	no	no
BGC0001408	no	no	no	no
BGC0001409	yes	no	yes	no
BGC0001410	no	no	no	no
BGC0001411	no	no	no	no
BGC0001412	no	no	no	no
BGC0001413	no	no	no	no
BGC0001414	no	no	yes	no
BGC0001415	no	no	yes	no
BGC0001416	no	no	no	no
BGC0001417	yes	no	yes	no
BGC0001418	yes	no	yes	no
BGC0001419	yes	no	yes	no
BGC0001420	yes	no	yes	no
BGC0001421	yes	no	yes	no
BGC0001422	yes	no	yes	no
BGC0001423	yes	no	yes	no
BGC0001424	yes	no	yes	no
BGC0001425	yes	no	yes	no
BGC0001426	yes	no	yes	no
BGC0001427	yes	no	yes	no
BGC0001428	yes	no	yes	no
BGC0001429	yes	no	yes	no
BGC0001430	yes	no	yes	no
BGC0001431	yes	no	yes	no
BGC0001432	yes	no	yes	no
BGC0001433	yes	no	yes	no
BGC0001434	no	yes	yes	no
BGC0001435	yes	no	yes	no
BGC0001436	yes	yes	yes	no
BGC0001437	yes	yes	yes	no
BGC0001438	yes	no	yes	no
BGC0001439	yes	yes	yes	no
BGC0001440	yes	yes	yes	no
BGC0001441	yes	yes	yes	no
BGC0001442	yes	no	yes	no
BGC0001443	yes	yes	yes	no
BGC0001444	no	yes	yes	no
BGC0001445	yes	yes	yes	no
BGC0001446	yes	yes	yes	no
BGC0001447	no	yes	yes	no
BGC0001448	no	yes	yes	no
BGC0001449	yes	yes	yes	no
BGC0001450	yes	yes	yes	yes	seq_quality
BGC0001451	no	yes	yes	no
BGC0001452	no	no	no	no
BGC0001453	no	yes	yes	no
BGC0001454	no	yes	yes	no
BGC0001455	no	yes	yes	no
BGC0001456	no	yes	no	no
BGC0001457	no	yes	yes	no
BGC0001458	no	yes	yes	no
BGC0001459	yes	no	yes	no
BGC0001460	yes	no	yes	no
BGC0001461	no	no	no	no
BGC0001462	yes	no	yes	no
BGC0001463	no	no	no	no
BGC0001464	no	yes	yes	no
BGC0001465	no	yes	no	no
BGC0001466	yes	yes	yes	yes	seq_quality
BGC0001467	yes	yes	yes	no
BGC0001468	yes	yes	yes	no
BGC0001469	yes	yes	yes	no
BGC0001470	yes	no	yes	no
BGC0001471	yes	yes	yes	no
BGC0001472	no	yes	yes	no
BGC0001473	yes	yes	yes	no
BGC0001474	yes	yes	yes	no
BGC0001475	no	yes	yes	no
BGC0001476	no	yes	yes	no
BGC0001477	no	no	yes	no
BGC0001478	yes	no	yes	no
BGC0001479	yes	yes	yes	no
BGC0001480	yes	no	yes	no
BGC0001481	yes	no	yes	no
BGC0001482	no	no	no	yes	empty_entry
BGC0001483	no	no	yes	no
BGC0001484	yes	no	yes	no
BGC0001485	no	no	no	no
BGC0001486	no	no	no	no
BGC0001487	yes	no	yes	no
BGC0001488	yes	yes	yes	no
BGC0001489	no	yes	yes	no
BGC0001490	no	yes	yes	yes	seq_quality
BGC0001491	no	no	yes	no
BGC0001492	no	no	yes	no
BGC0001493	no	no	no	no
BGC0001494	no	no	no	no
BGC0001495	yes	no	yes	no
BGC0001496	no	no	no	no
BGC0001497	yes	no	yes	no
BGC0001498	yes	no	yes	no
BGC0001499	yes	yes	yes	no
BGC0001500	no	yes	no	no
BGC0001501	yes	no	yes	no
BGC0001502	yes	no	yes	no
BGC0001503	no	no	no	no
BGC0001504	no	no	no	no
BGC0001505	no	yes	no	no
BGC0001506	no	no	yes	no
BGC0001507	no	no	no	no
BGC0001508	yes	no	yes	no
BGC0001509	no	no	no	no
BGC0001510	yes	no	yes	no
BGC0001511	yes	no	yes	no
BGC0001512	yes	no	yes	no
BGC0001513	yes	no	yes	no
BGC0001514	yes	no	yes	no
BGC0001515	no	no	no	no
BGC0001516	yes	no	yes	no
BGC0001517	yes	no	yes	no
BGC0001518	yes	no	yes	no
BGC0001519	yes	no	yes	no
BGC0001520	yes	no	yes	no
BGC0001521	yes	no	yes	no
BGC0001522	no	no	no	no
BGC0001523	yes	no	yes	no
BGC0001524	no	no	no	no
BGC0001525	yes	no	yes	no
BGC0001526	no	no	no	no
BGC0001527	yes	no	yes	no
BGC0001528	no	no	no	no
BGC0001529	no	yes	no	no
BGC0001530	yes	no	yes	no
BGC0001531	yes	no	yes	no
BGC0001532	yes	no	yes	no
BGC0001533	yes	no	yes	no
BGC0001534	no	no	no	no
BGC0001535	no	no	no	no
BGC0001536	no	yes	no	no
BGC0001537	yes	no	yes	no
BGC0001538	yes	no	yes	no
BGC0001539	no	no	no	no
BGC0001540	yes	no	yes	no
BGC0001541	yes	no	yes	no
BGC0001542	yes	no	yes	no
BGC0001543	yes	no	yes	no
BGC0001544	yes	no	yes	no
BGC0001545	yes	no	yes	no
BGC0001546	yes	no	yes	no
BGC0001547	no	yes	yes	no
BGC0001548	no	no	yes	no
BGC0001549	no	no	no	no
BGC0001550	no	no	no	no
BGC0001551	no	no	no	no
BGC0001552	no	no	no	no
BGC0001553	no	no	yes	no
BGC0001554	yes	no	yes	no
BGC0001555	no	no	no	no
BGC0001556	no	no	no	no
BGC0001557	yes	no	yes	no
BGC0001558	yes	no	yes	no
BGC0001559	no	no	yes	no
BGC0001560	no	no	yes	no
BGC0001561	yes	no	yes	no
BGC0001562	yes	no	yes	no
BGC0001563	yes	no	yes	no
BGC0001564	no	no	no	no
BGC0001565	yes	no	yes	no
BGC0001566	yes	no	yes	no
BGC0001567	no	no	no	no
BGC0001568	yes	no	yes	no
BGC0001569	yes	no	yes	no
BGC0001570	no	no	no	no
BGC0001571	yes	no	yes	no
BGC0001572	yes	yes	yes	no
BGC0001573	yes	no	yes	no
BGC0001574	no	no	no	no
BGC0001575	no	no	no	no
BGC0001576	no	yes	yes	no
BGC0001577	no	yes	yes	no
BGC0001578	yes	no	yes	no
BGC0001579	yes	no	yes	no
BGC0001580	yes	no	yes	no
BGC0001581	yes	no	yes	yes	seq_quality
BGC0001582	yes	yes	yes	no
BGC0001583	yes	no	yes	no
BGC0001584	yes	no	yes	no
BGC0001585	yes	no	yes	no
BGC0001586	no	no	no	no
BGC0001587	no	no	yes	no
BGC0001588	no	no	no	no
BGC0001589	no	no	no	no
BGC0001590	no	no	no	no
BGC0001591	no	no	no	no
BGC0001592	yes	yes	yes	no
BGC0001593	yes	no	yes	no
BGC0001594	yes	no	yes	no
BGC0001595	yes	no	yes	no
BGC0001596	no	no	no	no
BGC0001597	yes	no	yes	no
BGC0001598	no	no	no	no
BGC0001599	yes	no	yes	no
BGC0001600	no	no	yes	no
BGC0001601	no	yes	no	no
BGC0001602	no	yes	no	no
BGC0001603	yes	no	yes	no
BGC0001604	yes	no	yes	no
BGC0001605	yes	no	yes	no
BGC0001606	yes	no	yes	no
BGC0001607	yes	no	yes	no
BGC0001608	no	no	no	no
BGC0001609	yes	no	yes	no
BGC0001610	yes	yes	yes	no
BGC0001611	no	no	no	no
BGC0001612	yes	no	yes	no
BGC0001613	no	no	no	yes	seq_quality
BGC0001614	no	no	yes	no
BGC0001615	no	no	no	no
BGC0001616	yes	no	yes	no
BGC0001617	yes	no	yes	no
BGC0001618	no	no	no	no
BGC0001619	no	no	no	no
BGC0001620	no	no	no	no
BGC0001621	no	no	yes	no
BGC0001622	no	no	no	no
BGC0001623	no	no	no	no
BGC0001624	no	yes	no	no
BGC0001625	no	no	no	no
BGC0001626	no	no	yes	no
BGC0001627	no	no	no	no
BGC0001628	yes	no	yes	no
BGC0001629	no	no	no	yes	seq_quality
BGC0001630	yes	no	yes	no
BGC0001631	yes	no	yes	no
BGC0001632	yes	no	yes	no
BGC0001633	yes	no	yes	no
BGC0001634	no	no	no	no
BGC0001635	yes	no	yes	no
BGC0001636	no	no	no	no
BGC0001637	no	no	no	no
BGC0001638	no	no	no	no
BGC0001639	no	no	no	no
BGC0001640	yes	no	yes	no
BGC0001641	no	no	no	no
BGC0001642	yes	no	yes	no
BGC0001643	no	no	no	yes	seq_quality
BGC0001644	no	no	no	no
BGC0001645	no	no	yes	no
BGC0001646	no	no	no	no
BGC0001647	yes	no	yes	no
BGC0001648	yes	yes	yes	no
BGC0001649	no	no	no	no
BGC0001650	no	no	no	no
BGC0001651	no	no	yes	no
BGC0001652	yes	no	yes	no
BGC0001653	no	no	no	no
BGC0001654	no	no	no	no
BGC0001655	no	no	yes	no
BGC0001656	yes	no	yes	no
BGC0001657	yes	no	yes	no
BGC0001658	no	no	no	no
BGC0001659	yes	no	yes	no
BGC0001660	no	no	no	no
BGC0001661	yes	no	yes	no
BGC0001662	yes	no	yes	no
BGC0001663	no	no	yes	no
BGC0001664	no	no	no	no
BGC0001665	no	no	no	no
BGC0001666	no	no	no	no
BGC0001667	yes	no	yes	no
BGC0001668	yes	no	yes	no
BGC0001669	no	no	no	no
BGC0001670	yes	no	yes	no
BGC0001671	yes	yes	yes	no
BGC0001672	yes	yes	yes	no
BGC0001673	no	no	yes	no
BGC0001674	no	no	no	no
BGC0001675	yes	no	yes	no
BGC0001676	yes	no	yes	yes	seq_quality
BGC0001677	yes	no	yes	no
BGC0001678	no	no	no	no
BGC0001679	yes	no	yes	no
BGC0001680	no	no	no	no
BGC0001681	no	no	no	no
BGC0001682	no	no	no	no
BGC0001683	no	no	no	no
BGC0001684	no	no	no	no
BGC0001685	no	no	no	no
BGC0001686	no	no	no	no
BGC0001687	yes	no	yes	no
BGC0001688	yes	no	yes	no
BGC0001689	no	yes	yes	yes	no_publication
BGC0001690	yes	no	yes	no
BGC0001691	yes	no	yes	yes	seq_quality
BGC0001692	yes	no	yes	no
BGC0001693	no	no	no	no
BGC0001694	no	no	no	no
BGC0001695	yes	no	yes	no
BGC0001696	no	no	no	no
BGC0001697	no	no	no	no
BGC0001698	no	no	yes	no
BGC0001699	no	no	no	no
BGC0001700	yes	no	yes	no
BGC0001701	no	no	no	no
BGC0001702	yes	no	yes	no
BGC0001703	yes	no	yes	no
BGC0001704	yes	no	yes	no
BGC0001705	yes	no	yes	no
BGC0001706	yes	no	yes	no
BGC0001707	yes	yes	yes	no
BGC0001708	no	no	yes	no
BGC0001709	yes	yes	yes	no
BGC0001710	yes	no	yes	no
BGC0001711	yes	no	yes	no
BGC0001712	yes	no	yes	no
BGC0001713	no	no	no	no
BGC0001714	yes	no	yes	yes	seq_quality
BGC0001715	no	no	no	no
BGC0001716	no	no	no	no
BGC0001717	yes	no	yes	no
BGC0001718	yes	no	yes	no
BGC0001719	no	no	no	no
BGC0001720	yes	no	yes	no
BGC0001721	no	no	no	no
BGC0001722	yes	no	yes	no
BGC0001723	yes	no	yes	no
BGC0001724	no	no	no	no
BGC0001725	yes	no	yes	no
BGC0001726	no	no	no	no
BGC0001727	no	no	no	no
BGC0001728	no	no	no	no
BGC0001729	yes	no	yes	no
BGC0001730	no	no	no	no
BGC0001731	no	no	yes	no
BGC0001732	yes	yes	yes	no
BGC0001733	no	no	no	no
BGC0001734	yes	yes	yes	yes	see_comments
BGC0001735	yes	no	yes	no
BGC0001736	no	no	no	no
BGC0001737	yes	no	yes	no
BGC0001738	yes	no	yes	no
BGC0001739	yes	no	yes	no
BGC0001740	yes	no	yes	no
BGC0001741	yes	no	yes	no
BGC0001742	yes	no	yes	no
BGC0001743	no	yes	no	no
BGC0001744	no	no	no	yes	empty_entry
BGC0001745	no	no	no	no
BGC0001746	yes	no	yes	no
BGC0001747	yes	no	yes	no
BGC0001748	no	no	no	no
BGC0001749	yes	yes	yes	no
BGC0001750	yes	no	yes	no
BGC0001751	yes	no	yes	no
BGC0001752	no	no	no	no
BGC0001753	yes	no	yes	no
BGC0001754	no	no	no	no
BGC0001755	no	no	no	no
BGC0001756	no	no	no	no
BGC0001757	no	no	yes	no
BGC0001758	no	no	no	no
BGC0001759	no	no	yes	no
BGC0001760	no	no	no	no
BGC0001761	yes	no	yes	no
BGC0001762	no	no	no	no
BGC0001763	yes	no	yes	no
BGC0001764	no	no	no	no
BGC0001765	no	no	no	no
BGC0001766	yes	no	yes	no
BGC0001767	no	no	no	no
BGC0001768	yes	no	yes	no
BGC0001769	yes	no	yes	no
BGC0001770	yes	no	yes	no
BGC0001771	no	no	no	no
BGC0001772	yes	no	yes	no
BGC0001773	no	no	yes	no
BGC0001774	yes	no	yes	no
BGC0001775	yes	no	yes	no
BGC0001776	yes	no	yes	no
BGC0001777	yes	no	yes	no
BGC0001778	yes	no	yes	no
BGC0001779	yes	no	yes	no
BGC0001780	yes	no	yes	no
BGC0001781	no	no	no	no
BGC0001782	no	no	yes	no
BGC0001783	yes	no	yes	no
BGC0001784	no	no	no	no
BGC0001785	yes	no	yes	no
BGC0001786	no	no	no	no
BGC0001787	no	no	no	no
BGC0001788	no	no	no	no
BGC0001789	no	no	no	no
BGC0001790	yes	no	yes	no
BGC0001791	no	no	no	no
BGC0001792	yes	no	yes	no
BGC0001793	yes	no	yes	no
BGC0001794	yes	no	yes	no
BGC0001795	yes	no	yes	no
BGC0001796	yes	no	yes	no
BGC0001797	yes	no	yes	no
BGC0001798	yes	yes	yes	yes	no_publication
BGC0001799	yes	no	yes	no
BGC0001800	yes	no	yes	no
BGC0001801	yes	no	yes	no
BGC0001802	yes	no	yes	no
BGC0001803	yes	no	yes	no
BGC0001804	yes	no	yes	no
BGC0001805	yes	no	yes	no
BGC0001806	yes	yes	yes	no
BGC0001807	no	no	yes	no
BGC0001808	yes	no	yes	no
BGC0001809	no	no	yes	no
BGC0001810	no	no	yes	no
BGC0001811	no	no	no	no
BGC0001812	yes	no	yes	no
BGC0001813	no	no	no	no
BGC0001814	no	no	no	no
BGC0001815	yes	no	yes	no
BGC0001816	no	no	yes	no
BGC0001817	yes	no	yes	no
BGC0001818	yes	no	yes	no
BGC0001819	no	no	no	no
BGC0001820	yes	no	yes	no
BGC0001821	no	yes	yes	yes	no_publication, duplicate_bgc
BGC0001822	yes	no	yes	no
BGC0001823	no	no	no	no
BGC0001824	no	no	no	no
BGC0001825	yes	no	yes	no
BGC0001826	no	no	no	no
BGC0001827	yes	no	yes	no
BGC0001828	yes	yes	yes	no
BGC0001829	no	no	no	no
BGC0001830	yes	no	yes	no
BGC0001831	no	no	yes	no
BGC0001832	no	no	no	no
BGC0001833	no	no	yes	no
BGC0001834	no	yes	no	no
BGC0001835	no	no	no	no
BGC0001836	no	no	yes	no
BGC0001837	no	no	no	no
BGC0001838	no	no	no	no
BGC0001839	no	no	no	no
BGC0001840	no	no	no	no
BGC0001841	no	no	no	no
BGC0001842	no	no	yes	no
BGC0001843	no	no	no	no
BGC0001844	no	no	yes	no
BGC0001845	no	no	no	no	embargo
BGC0001846	no	no	no	no
BGC0001847	no	no	no	no
BGC0001848	no	no	no	no
BGC0001849	no	yes	yes	no
BGC0001850	no	no	yes	no
BGC0001851	no	no	no	no
BGC0001852	no	no	no	no
BGC0001853	no	yes	no	no	embargo
BGC0001854	no	no	no	no
BGC0001855	no	no	no	no
BGC0001856	no	no	no	no
BGC0001857	no	no	yes	no
BGC0001858	no	no	no	no
BGC0001859	no	no	no	no
BGC0001860	no	yes	yes	no
BGC0001861	no	no	no	no
BGC0001862	no	no	no	no
BGC0001863	no	no	no	no
BGC0001864	no	no	no	no
BGC0001865	no	no	yes	no
BGC0001866	no	no	yes	no
BGC0001867	no	no	no	no
BGC0001868	no	no	no	no
BGC0001869	no	yes	yes	yes	multi_loci
BGC0001870	no	no	no	no
BGC0001871	no	no	no	no
BGC0001872	no	no	yes	no
BGC0001873	no	no	yes	no
BGC0001874	no	no	no	no
BGC0001875	no	no	no	no
BGC0001876	no	no	no	no
BGC0001877	no	no	yes	no
BGC0001878	no	no	no	no
BGC0001879	no	no	yes	no	embargo
BGC0001880	no	yes	yes	no	embargo
BGC0001881	no	no	no	no
BGC0001882	no	no	no	no
BGC0001883	yes	no	yes	no
BGC0001884	no	no	no	no
BGC0001885	no	no	no	no
BGC0001886	no	no	no	no
BGC0001887	no	no	no	no
BGC0001888	no	no	no	no
BGC0001889	no	no	no	no
BGC0001890	no	no	no	no
BGC0001891	yes	no	yes	no
BGC0001892	yes	no	yes	no
BGC0001893	yes	no	yes	no
BGC0001894	no	no	no	no
BGC0001895	no	no	no	no
BGC0001896	yes	no	yes	no
BGC0001897	no	no	no	no
BGC0001898	no	no	no	no
BGC0001899	yes	no	yes	no
BGC0001900	yes	no	yes	no
BGC0001901	no	no	no	no
BGC0001902	yes	no	yes	no
BGC0001903	yes	no	yes	no
BGC0001904	no	no	no	no
BGC0001905	no	no	no	no
BGC0001906	no	no	no	no
BGC0001907	no	no	no	no
BGC0001908	no	no	no	no
BGC0001909	no	no	no	no
BGC0001910	yes	no	yes	no
BGC0001911	yes	no	yes	no
BGC0001912	no	no	no	no
BGC0001913	yes	no	yes	no
BGC0001914	no	no	no	no
BGC0001915	no	no	no	no
BGC0001916	no	no	no	no
BGC0001917	no	no	no	no
BGC0001918	no	no	no	no
BGC0001919	yes	no	yes	no
BGC0001920	yes	no	yes	no
BGC0001921	no	no	no	no
BGC0001922	no	no	no	no
BGC0001923	yes	no	yes	no
BGC0001924	yes	no	yes	no
BGC0001925	yes	no	yes	no
BGC0001926	yes	no	yes	no
BGC0001927	no	no	no	no
BGC0001928	no	no	no	no
BGC0001929	no	no	no	no
BGC0001930	no	no	no	no
BGC0001931	no	no	no	no
BGC0001932	yes	no	yes	no
BGC0001933	no	no	no	no
BGC0001934	no	no	no	no
BGC0001935	yes	no	yes	no
BGC0001936	yes	no	yes	no
BGC0001937	yes	no	yes	no
BGC0001938	no	no	no	no
BGC0001939	no	no	no	no
BGC0001940	no	no	no	no
BGC0001941	no	no	no	no
BGC0001942	yes	no	yes	no
BGC0001943	yes	no	yes	no
BGC0001944	no	no	no	no
BGC0001945	no	no	no	no
BGC0001946	no	no	no	no
BGC0001947	no	no	no	no
BGC0001948	yes	no	yes	no
BGC0001949	yes	no	yes	no
BGC0001950	no	no	no	no
BGC0001951	no	no	no	no
BGC0001952	yes	no	yes	no
BGC0001953	yes	no	yes	no
BGC0001954	no	no	no	no
BGC0001955	yes	no	yes	no
BGC0001956	yes	no	yes	no
BGC0001957	yes	no	yes	no
BGC0001958	yes	no	yes	no
BGC0001959	no	no	no	no
BGC0001960	no	no	no	no
BGC0001961	no	no	no	no
BGC0001962	yes	no	yes	no
BGC0001963	no	no	no	no
BGC0001964	no	no	no	no
BGC0001965	yes	no	yes	no
BGC0001966	no	no	no	no
BGC0001967	no	no	no	no
BGC0001968	no	no	no	no
BGC0001969	no	no	no	no
BGC0001970	yes	no	yes	no
BGC0001971	yes	no	yes	no
BGC0001972	yes	no	yes	no
BGC0001973	yes	no	yes	no
BGC0001974	no	no	no	no
BGC0001975	no	no	no	no
BGC0001976	yes	no	yes	no
BGC0001977	yes	no	yes	no
BGC0001978	no	no	no	no
BGC0001979	no	no	no	no
BGC0001980	yes	no	yes	no
BGC0001982	yes	no	yes	no
BGC0001983	no	no	no	no
BGC0001984	no	no	no	no
BGC0001985	yes	no	yes	no
BGC0001986	no	no	no	no
BGC0001987	no	no	no	no
BGC0001988	yes	no	yes	no
BGC0001989	yes	no	yes	no
BGC0001990	yes	no	yes	no
BGC0001991	no	no	no	no
BGC0001992	yes	no	yes	no
BGC0001993	no	no	no	no
BGC0001994	yes	no	yes	no
BGC0001995	yes	no	yes	no
BGC0001996	no	no	no	no
BGC0001997	yes	no	yes	no
BGC0001998	no	no	no	no
BGC0001999	no	no	no	no
[truncated: 37 more rows]
